# Supplementary material for: Factor quinolinone inhibitors disrupt spindles and multiple LSF (TFCP2)-protein interactions in mitosis, including with microtubule-associated proteins
Source: PLoS One. 2022 Jun 15;17(6):e0268857. doi: 10.1371/journal.pone.0268857 (PMC9200292; doi:10.1371/journal.pone.0268857)
Supplement: S1 Table — (XLSX) [file pone.0268857.s005.xlsx]

## Sheet: Filtered hits
Factor Quinolinone Inhibitors disrupt spindles and multiple LSF (TFCP2)-protein interactions in mitosis, including with microtubule-associated proteins: Yunes, et al
Protein names	Gene names	Unique peptides 0928_Parent	Unique peptides 1018_Parent	Unique peptides 0928_DMSO	Unique peptides 1018_DMSO	Unique peptides 0928_LSF_DOX	Unique peptides 1018_DOX	Unique peptides 0928_DOX_FQI1	Unique peptides 1018_DOX_FQI1	Intensity 0928_Parent	Intensity 1018_Parent	Intensity 0928_DMSO	Intensity 1018_DMSO	Intensity 0928_LSF_DOX	Intensity 1018_DOX	Intensity 0928_DOX_FQI1	Intensity 1018_DOX_FQI1		Filtered out proteins not identifed in both experimental replicates, or identified by more than one peptide in the control, or in both replicates of control (parent)
Alpha-globin transcription factor CP2	TFCP2	0	0	6	5	9	13	7	10	0	5594200	872970000	597190000	8216000000	40068000000	19746000000	21486000000
Exportin-2	CSE1L	1	0	4	1	8	8	5	7	10949000	0	15639000	1058300	125740000	4291400000	114240000	93315000
Upstream-binding protein 1	UBP1	0	0	2	1	5	7	11	9	0	0	83110000	4761900	319980000	425530000	678260000	338380000
Fatty acid synthase;[Acyl-carrier-protein] S-acetyltransferase;[Acyl-carrier-protein] S-malonyltransferase;3-oxoacyl-[acyl-carrier-protein] synthase;3-oxoacyl-[acyl-carrier-protein] reductase;3-hydroxyacyl-[acyl-carrier-protein] dehydratase;Enoyl-[acyl-carrier-protein] reductase;Oleoyl-[acyl-carrier-protein] hydrolase	FASN	1	0	8	0	27	19	23	18	0	0	24097000	0	654000000	328450000	789070000	230530000
6-phosphogluconate dehydrogenase, decarboxylating	PGD	1	0	4	0	6	10	6	12	5541900	0	67589000	0	455350000	286490000	138270000	202290000
Elongation factor 1-delta	EEF1D	0	0	2	0	6	8	3	7	0	0	10506000	0	259080000	196320000	124600000	249390000
T-complex protein 1 subunit beta	CCT2	1	0	3	0	8	10	6	10	4900500	0	16624000	0	333590000	195140000	212580000	167500000
Nucleoside diphosphate kinase;Nucleoside diphosphate kinase B	NME1-NME2;NME2;NME1	1	0	1	0	1	1	2	0	86705000	8983800	31644000	12141000	228450000	186670000	218110000	236400000
Polyadenylate-binding protein;Polyadenylate-binding protein 1;Polyadenylate-binding protein 3	PABPC1;PABPC3	1	0	2	1	3	7	7	7	15564000	0	13017000	974720	116620000	177540000	318850000	130680000
Ezrin	EZR	0	1	1	2	3	6	2	6	19875000	1561300	30683000	6317700	119490000	162780000	381710000	174130000
Epidermal growth factor receptor kinase substrate 8-like protein 2	EPS8L2	1	0	3	0	9	8	3	6	5301100	0	13121000	0	185600000	148230000	94216000	92639000
Heat shock 70 kDa protein 1B;Heat shock 70 kDa protein 1A	HSPA1B;HSPA1A	0	0	1	0	3	4	5	4	5179700	0	2906000	0	134250000	140730000	398280000	82544000
14-3-3 protein theta	YWHAQ	1	0	0	0	2	1	1	1	19813000	0	0	0	83673000	133640000	4179900	28042000
Dihydropyrimidinase-related protein 2	DPYSL2	0	0	0	0	3	5	1	5	0	0	0	0	17138000	130250000	25581000	132100000
Alpha-actinin-1	ACTN1	0	0	1	0	3	9	6	4	0	0	1622600	0	37346000	116490000	159190000	76487000
Clathrin heavy chain;Clathrin heavy chain 1	CLTC	1	0	6	0	12	9	14	10	9098300	0	23874000	0	167220000	111250000	351100000	95042000
UDP-glucose 6-dehydrogenase	UGDH	1	0	1	0	7	8	0	8	7727500	0	3823200	0	161790000	108180000	0	111650000
Bifunctional glutamate/proline--tRNA ligase;Glutamate--tRNA ligase;Proline--tRNA ligase	EPRS	0	0	1	0	7	14	7	15	0	0	2405500	0	65693000	107030000	155630000	91408000
PDZ and LIM domain protein 5	PDLIM5	0	0	1	0	5	6	4	7	0	0	2313600	0	61546000	106390000	124300000	66067000
RuvB-like 1	RUVBL1	1	0	3	0	5	5	3	4	9931200	0	12997000	0	133720000	106140000	57961000	35573000
Septin-9	SEPT9	0	0	2	0	5	8	5	6	0	0	5615300	0	86390000	103660000	92662000	40184000
Kinesin-1 heavy chain	KIF5B	0	1	1	0	7	9	7	9	0	63163000	399870	0	71825000	103580000	88107000	83859000
ATP-citrate synthase	ACLY	0	0	1	0	5	7	1	6	0	0	2085200	0	41366000	103210000	27421000	119230000
Bifunctional 3-phosphoadenosine 5-phosphosulfate synthase 2;Sulfate adenylyltransferase;Adenylyl-sulfate kinase	PAPSS2	0	0	0	1	9	3	7	6	0	0	0	1349000	126050000	101690000	81850000	89696000
Cullin-associated NEDD8-dissociated protein 1	CAND1	1	0	1	0	4	8	4	10	6160000	0	2744400	0	47999000	100230000	100100000	121480000
T-complex protein 1 subunit zeta	CCT6A	1	0	3	1	5	6	5	5	7477300	0	15321000	2014100	159010000	98094000	247870000	54774000
Matrin-3	MATR3	0	0	2	0	5	6	1	7	0	0	4344000	0	83558000	97150000	28152000	81028000
Fatty acid-binding protein, epidermal	FABP5	0	1	2	1	3	3	2	2	0	6095600	25779000	7870400	141510000	94058000	125790000	6885400
Ran GTPase-activating protein 1	RANGAP1	0	0	2	0	6	7	2	4	0	0	4140200	0	97545000	90768000	13989000	31755000
Cyclin-dependent kinase 1	CDC2;CDK1	0	0	1	0	2	6	0	5	12718000	0	4709400	0	58462000	86943000	0	75196000
Poly(rC)-binding protein 1	PCBP1	0	0	1	0	0	1	1	2	0	0	13200000	0	0	86618000	111860000	65832000
26S proteasome non-ATPase regulatory subunit 5	PSMD5	0	0	3	0	5	6	5	4	0	0	6136700	0	68196000	86150000	101870000	28080000
Eukaryotic translation initiation factor 4 gamma 1	EIF4G1	0	0	1	0	6	5	5	4	0	0	1612200	0	70933000	82778000	105050000	57594000
Valine--tRNA ligase	VARS	0	0	2	0	6	5	3	5	0	0	4346500	0	69217000	82319000	64718000	47539000
Calponin-3	CNN3	0	0	0	0	1	3	0	2	0	0	3837000	0	59338000	80330000	39618000	46386000
Cytoplasmic dynein 1 heavy chain 1	DYNC1H1	0	1	0	0	16	12	5	6	0	19210000	0	0	163390000	79104000	67449000	26984000
Heterogeneous nuclear ribonucleoprotein F;Heterogeneous nuclear ribonucleoprotein F, N-terminally processed	HNRNPF	1	0	1	1	3	2	1	3	16962000	0	1599400	2174300	55890000	78814000	36523000	87611000
Nucleosome assembly protein 1-like 1	NAP1L1	1	0	1	0	2	4	5	3	58429000	8638900	0	4551900	139180000	74520000	197210000	75810000
PDZ and LIM domain protein 1	PDLIM1	0	0	1	0	3	4	2	4	0	0	3061700	0	42208000	73378000	59053000	58271000
Non-POU domain-containing octamer-binding protein	NONO	0	0	3	1	6	7	4	7	0	0	12433000	14465000	164160000	68788000	114440000	70067000
Microtubule-associated protein;Microtubule-associated protein 4	MAP4	0	0	1	0	5	3	1	3	0	0	2853800	0	52539000	68606000	11815000	61088000
Transportin-1	TNPO1	1	0	2	0	6	8	2	7	4098600	0	3414300	0	47749000	68545000	20116000	46026000
Heterogeneous nuclear ribonucleoprotein Q	SYNCRIP	1	0	2	0	5	3	4	3	24224000	0	6176300	0	96042000	67394000	87929000	43462000
Src substrate cortactin	CTTN	0	0	2	0	6	7	3	3	0	0	5176900	0	107550000	67381000	92953000	17894000
Talin-1	TLN1	0	1	0	1	11	10	5	10	0	537750000	0	301460000	85484000	67137000	66305000	45630000
Eukaryotic translation initiation factor 4H	EIF4H	1	0	2	2	2	1	2	4	6849300	0	15044000	3848000	45123000	65937000	59513000	100920000
60S ribosomal protein L6	RPL6	0	1	3	2	2	5	2	6	0	2357300	21011000	5952700	149360000	65822000	107250000	85903000
Vasodilator-stimulated phosphoprotein	VASP	0	0	0	0	0	4	1	2	0	0	0	0	0	65269000	17137000	15605000
Exportin-1	XPO1	1	0	4	0	6	4	5	4	5875100	0	15517000	0	153480000	63509000	107030000	60606000
Spectrin beta chain, non-erythrocytic 1	SPTBN1	0	0	0	0	8	9	4	12	0	0	0	0	109270000	61760000	54173000	107190000
Tubulin beta-3 chain	TUBB3	0	0	1	0	1	2	1	3	5970100	0	8661600	0	57547000	61511000	96842000	52272000
DnaJ homolog subfamily B member 1	DNAJB1	0	0	0	0	4	3	2	6	0	0	0	0	51927000	61070000	41871000	79693000
Eukaryotic translation initiation factor 4 gamma 2	EIF4G2	0	0	4	0	6	7	5	8	0	0	7567200	0	75702000	60728000	92686000	44774000
Glutamine--tRNA ligase	QARS	0	0	0	0	7	10	5	8	0	0	0	0	81978000	60373000	99990000	51093000
40S ribosomal protein S11	RPS11	0	0	1	1	1	4	1	4	0	0	0	0	52527000	59939000	11404000	58473000
Methionine--tRNA ligase, cytoplasmic	MARS	0	0	1	0	3	6	1	5	0	0	2343800	0	23371000	58373000	12830000	52013000
Cell cycle and apoptosis regulator protein 2	CCAR2	0	0	1	0	1	5	3	5	0	0	0	0	4590700	57833000	43396000	40956000
Obg-like ATPase 1	OLA1	1	0	2	0	4	2	2	3	15450000	0	14519000	0	73767000	56329000	97966000	52901000
Eukaryotic translation initiation factor 2 subunit 1	EIF2S1	1	0	3	0	3	4	1	4	12476000	0	11762000	0	74619000	55840000	18910000	57137000
Leucine-rich repeat-containing protein 47	LRRC47	0	0	1	0	1	7	2	5	0	0	1937700	0	7777400	54678000	30831000	40549000
Histone-binding protein RBBP7	RBBP7	1	0	1	0	1	1	0	2	0	0	0	0	10192000	53556000	0	55748000
F-actin-capping protein subunit alpha-1	CAPZA1	1	0	0	0	2	3	2	2	5318100	0	3454100	0	21303000	52931000	94292000	33849000
Nicotinamide phosphoribosyltransferase	NAMPT	0	0	0	0	3	5	4	3	0	0	0	0	32415000	52764000	108210000	19476000
Glucose-6-phosphate isomerase	GPI	1	0	0	0	4	2	4	1	5489900	0	0	0	37670000	52667000	76355000	20951000
T-complex protein 1 subunit epsilon	CCT5	0	0	3	1	6	5	6	4	0	0	7612200	2858300	117850000	51518000	123950000	30381000
Peptidyl-prolyl cis-trans isomerase FKBP4;Peptidyl-prolyl cis-trans isomerase FKBP4, N-terminally processed	FKBP4	0	0	1	0	3	3	2	3	0	0	4734700	0	23202000	51261000	61694000	51210000
Catenin delta-1	CTNND1	0	0	1	0	4	6	2	5	0	0	1798900	0	49227000	50914000	60118000	29501000
Coatomer subunit gamma-1	COPG1	0	0	0	0	4	5	0	4	0	0	0	0	43758000	50257000	0	50772000
Plakophilin-3	PKP3	0	0	0	0	2	7	1	5	0	0	0	0	22131000	48626000	6286200	35860000
Eukaryotic translation initiation factor 3 subunit D	EIF3D	0	0	0	0	2	3	1	4	0	0	0	0	21651000	48536000	14666000	41850000
RNA-binding protein 14	RBM14	1	0	2	0	2	4	2	3	8227100	0	4608000	0	14336000	48135000	12505000	40127000
Low molecular weight phosphotyrosine protein phosphatase	ACP1	0	0	1	0	2	4	1	2	0	0	5224800	0	11825000	47252000	10850000	12986000
Splicing factor 1	SF1	0	0	1	0	1	2	0	1	0	0	3293900	0	23114000	46594000	0	1165000
5-3 exoribonuclease 2	XRN2	1	0	0	0	1	5	0	4	9461500	0	0	0	4692100	46486000	0	31119000
Catenin beta-1	CTNNB1	0	0	1	0	2	3	0	3	0	0	1629600	0	26375000	46440000	0	20967000
Serine/threonine-protein phosphatase PP1-beta catalytic subunit;Serine/threonine-protein phosphatase	PPP1CB	0	0	1	0	2	1	1	2	0	0	0	0	30697000	44299000	51165000	51776000
F-actin-capping protein subunit beta	CAPZB	0	0	0	1	2	2	2	3	0	0	0	2448300	36622000	43726000	72073000	29069000
Bifunctional 3-phosphoadenosine 5-phosphosulfate synthase 1;Sulfate adenylyltransferase;Adenylyl-sulfate kinase	PAPSS1	0	0	0	0	5	2	2	3	0	0	0	0	58199000	42946000	21685000	28810000
Signal transducer and activator of transcription 1-alpha/beta;Signal transducer and activator of transcription	STAT1	0	0	1	0	4	5	6	4	0	0	1425100	0	50279000	42700000	85796000	33417000
Small nuclear ribonucleoprotein Sm D3	SNRPD3	1	0	1	0	1	2	2	2	9562800	0	4167500	0	16005000	42532000	56678000	11160000
U1 small nuclear ribonucleoprotein 70 kDa	SNRNP70	1	0	0	0	4	4	1	2	0	0	0	0	33677000	42004000	10698000	45010000
Regulator of nonsense transcripts 1	UPF1	0	0	0	0	6	9	4	6	0	0	0	0	68455000	41470000	33344000	24503000
Methionine aminopeptidase 1	METAP1	1	0	0	0	2	2	2	2	11448000	0	0	0	27016000	40754000	26241000	30756000
Tyrosine--tRNA ligase, cytoplasmic;Tyrosine--tRNA ligase, cytoplasmic, N-terminally processed;Tyrosine--tRNA ligase	YARS	0	0	2	0	7	4	3	4	0	0	3976000	0	78214000	39628000	40042000	32798000
Dynamin-2;Dynamin-1	DNM2;DNM1	1	0	0	0	3	3	4	4	2899600	0	0	0	21874000	39250000	52533000	35703000
Eukaryotic translation initiation factor 4B	EIF4B	1	0	0	0	3	2	0	4	14498000	0	0	0	138320000	38308000	0	64856000
Serine/threonine-protein phosphatase 2A 65 kDa regulatory subunit A alpha isoform	PPP2R1A	0	0	0	0	3	3	3	2	0	0	0	0	27814000	38289000	57103000	15983000
Eukaryotic translation initiation factor 5	EIF5	1	0	0	0	1	3	2	3	4447700	0	0	0	22553000	37672000	44404000	17378000
Ribosomal protein S6 kinase;Ribosomal protein S6 kinase alpha-1	RPS6KA1	0	0	1	0	4	3	2	3	0	0	593600	0	56685000	37108000	20792000	24023000
E3 ubiquitin-protein ligase CHIP	STUB1	0	0	0	0	0	3	1	2	0	0	0	0	0	36909000	4216100	10700000
Metastasis-associated protein MTA2	MTA2	1	0	0	0	5	3	0	2	4774400	0	0	0	57085000	36781000	0	23961000
Splicing factor 3A subunit 1	SF3A1	0	0	0	0	2	5	1	3	0	0	0	0	7235800	36746000	17738000	22574000
Interleukin enhancer-binding factor 2	ILF2	1	0	1	0	1	4	2	4	20004000	0	2625000	0	0	36246000	25702000	25058000
Calcyclin-binding protein	CACYBP	0	0	0	0	2	3	1	1	0	0	0	0	47486000	36114000	19384000	5211500
Vigilin	HDLBP	0	0	0	0	5	6	0	6	0	0	0	0	47869000	35897000	0	23656000
Asparagine--tRNA ligase, cytoplasmic	NARS	1	0	1	0	4	3	1	4	2605700	0	4840700	0	43208000	35663000	21439000	38887000
TAR DNA-binding protein 43	TARDBP	1	0	2	0	2	2	1	3	12395000	0	4142900	0	28756000	35288000	17061000	23532000
Tight junction protein ZO-2	TJP2	0	1	0	1	4	5	2	7	0	0	0	0	55748000	35226000	16814000	39181000
Plastin-3	PLS3	0	0	0	0	2	3	3	2	0	0	0	0	8695100	35038000	77100000	19158000
DnaJ homolog subfamily C member 7	DNAJC7	0	0	0	0	1	4	1	5	0	0	0	0	0	34569000	16261000	36512000
Far upstream element-binding protein 1	FUBP1	1	0	0	0	2	3	2	3	7406400	0	0	0	28867000	34568000	35077000	39138000
60S ribosomal protein L14	RPL14	1	0	1	0	2	1	1	1	67597000	0	8488400	0	53070000	33843000	7819500	30637000
Glucose-6-phosphate 1-dehydrogenase	G6PD	0	0	0	0	2	6	4	5	0	0	0	0	27524000	33669000	69096000	19018000
Nuclear migration protein nudC	NUDC	0	0	0	0	0	2	1	2	0	0	0	0	0	33218000	4507000	35961000
Eukaryotic translation initiation factor 3 subunit C;Eukaryotic translation initiation factor 3 subunit C-like protein	EIF3C;EIF3CL	0	0	0	0	2	4	1	4	0	0	0	0	30991000	32811000	18788000	21556000
Unconventional myosin-VI	MYO6	0	0	0	0	11	6	1	6	0	0	0	0	112730000	32619000	7324000	32261000
40S ribosomal protein S10;Putative 40S ribosomal protein S10-like	RPS10;RPS10-NUDT3;RPS10P5	0	0	0	0	1	3	1	2	0	0	0	0	9165700	32409000	18145000	43058000
Serine/threonine-protein phosphatase 2A 55 kDa regulatory subunit B alpha isoform	PPP2R2A	0	0	1	0	1	3	1	1	0	0	2488300	0	18132000	31766000	13360000	2929400
Serine-threonine kinase receptor-associated protein	STRAP	1	0	1	0	3	3	1	2	10407000	0	6900400	0	69501000	30859000	5140400	8997600
Serine/arginine-rich splicing factor 1	SRSF1	1	0	2	0	3	3	2	3	23409000	0	7464600	0	29857000	30663000	14940000	24133000
Histone-binding protein RBBP4	RBBP4	0	0	0	0	3	1	2	1	46503000	0	5952800	0	72257000	30512000	89868000	33022000
DnaJ homolog subfamily A member 1	DNAJA1	0	0	1	0	2	2	1	1	0	0	1739000	0	24531000	30422000	10301000	7790700
Structural maintenance of chromosomes protein 3	SMC3	1	0	0	0	4	1	0	1	0	0	0	0	22479000	30335000	0	26755000
Transitional endoplasmic reticulum ATPase	VCP	0	0	1	0	9	5	10	3	0	0	1793000	0	105410000	30330000	206630000	13234000
Suppressor of G2 allele of SKP1 homolog	SUGT1	1	0	1	0	4	2	1	1	5928500	0	2036500	0	42992000	30209000	41999000	4997200
Serine/arginine-rich splicing factor 6	SRSF6	1	0	1	0	1	3	0	3	4846800	0	12362000	0	59043000	30159000	0	76597000
Plasminogen activator inhibitor 1 RNA-binding protein	SERBP1	0	0	0	0	2	3	2	3	0	0	0	0	48023000	29667000	30490000	14331000
Cleavage and polyadenylation specificity factor subunit 5	NUDT21	0	0	0	0	1	2	2	1	0	0	0	0	17630000	29568000	77549000	8847700
40S ribosomal protein S27	RPS27	1	0	2	0	1	1	0	1	29321000	0	14572000	0	44652000	29294000	51251000	9367400
S-adenosylmethionine synthase isoform type-2	MAT2A	0	0	0	0	1	4	1	4	0	0	0	0	16745000	29202000	9299400	23459000
Paraspeckle component 1	PSPC1	0	0	0	0	4	3	2	4	0	0	0	0	58157000	28895000	15554000	32267000
Calponin;Calponin-2	CNN2	0	0	0	0	0	2	1	1	0	0	0	0	0	28526000	17061000	17419000
Glutamine--fructose-6-phosphate aminotransferase [isomerizing] 1	GFPT1	1	0	0	0	3	6	2	5	600100	0	0	0	34037000	27617000	36259000	25229000
Copine-3	CPNE3	1	0	3	0	2	2	2	2	6796800	0	11788000	0	15883000	27524000	65121000	19723000
60S ribosomal protein L23	RPL23	1	0	1	0	0	3	2	3	10266000	0	22617000	0	0	27424000	229250000	39725000
Glutaredoxin-3	GLRX3	1	0	1	0	3	3	1	3	6101100	0	2386900	0	25680000	27335000	15838000	15314000
Eukaryotic translation initiation factor 3 subunit E	EIF3E	0	0	0	0	3	3	2	3	0	0	0	0	27992000	27096000	12511000	17783000
GMP synthase [glutamine-hydrolyzing]	GMPS	1	0	0	0	4	4	2	1	5447600	0	0	0	50179000	27014000	39960000	17316000
Phenylalanine--tRNA ligase alpha subunit	FARSA	1	0	0	0	2	3	0	1	5030100	0	0	0	11415000	26818000	0	6984200
Nucleoredoxin	NXN	0	0	0	0	0	2	1	1	0	0	0	0	0	26722000	10146000	14415000
CD2-associated protein	CD2AP	0	0	0	0	0	3	1	3	0	0	0	0	0	26704000	10532000	20893000
Mitotic interactor and substrate of PLK1	MISP	0	0	0	0	3	4	1	3	0	0	0	0	24079000	26359000	7623200	20730000
ATP-dependent RNA helicase DDX3X;ATP-dependent RNA helicase DDX3Y	DDX3X;DDX3Y	1	0	2	0	1	3	2	5	8511900	0	7148200	0	22052000	26208000	76010000	26578000
Triosephosphate isomerase	TPI1	0	0	0	0	1	3	2	1	0	0	0	0	3404200	25857000	61576000	7852000
EH domain-containing protein 1	EHD1	0	0	0	0	2	2	1	1	0	0	0	0	55145000	25683000	26235000	23373000
Catenin alpha-1	CTNNA1	0	0	0	0	2	3	0	5	0	0	0	0	25037000	25661000	0	27697000
Ran-specific GTPase-activating protein	RANBP1	1	0	0	0	2	1	0	1	13396000	0	0	0	41735000	25614000	0	21837000
Inosine-5-monophosphate dehydrogenase 2	IMPDH2	1	0	2	0	3	2	2	3	3904100	0	2880000	0	30929000	25453000	12438000	16549000
Isoleucine--tRNA ligase, cytoplasmic	IARS	1	0	2	0	4	2	5	2	2445800	0	3339800	0	53965000	25388000	102940000	19592000
Phenylalanine--tRNA ligase beta subunit	FARSB	0	0	2	0	3	5	1	6	0	0	1709700	0	45234000	25006000	7703000	30383000
Proteasome-associated protein ECM29 homolog	KIAA0368;ECM29	0	0	0	0	4	3	0	2	0	0	0	0	24513000	24605000	0	15912000
Annexin A11	ANXA11	1	0	0	0	3	3	3	2	5345900	0	0	0	35453000	24572000	37418000	12827000
Heterogeneous nuclear ribonucleoprotein A0	HNRNPA0	0	0	0	0	1	3	1	3	0	0	0	0	3472700	24379000	17832000	8415900
RNA-binding protein 39	RBM39	1	0	2	0	2	3	0	2	3905600	0	3766100	0	18300000	23645000	0	26568000
Isocitrate dehydrogenase [NADP] cytoplasmic	IDH1	1	0	1	1	2	3	6	4	9907200	0	3719500	1267400	30754000	23550000	66078000	32356000
Transgelin-2	TAGLN2	0	0	3	0	2	4	3	4	0	0	7226600	0	11466000	23396000	86552000	19918000
Thioredoxin reductase 1, cytoplasmic	TXNRD1	1	0	0	0	2	1	0	1	9028100	0	0	0	38823000	23230000	0	22628000
Serine/threonine-protein phosphatase;Serine/threonine-protein phosphatase PP1-alpha catalytic subunit	PPP1CA	0	0	1	0	1	2	0	1	0	0	2142300	0	32661000	23159000	0	12627000
Leucine-rich repeat-containing protein 59	LRRC59	0	0	2	0	0	3	3	3	0	0	3804700	0	0	22791000	52074000	13246000
Septin-11	SEPT11	1	0	1	0	3	3	1	2	4279800	0	1661100	0	44732000	21587000	16463000	15270000
Programmed cell death 6-interacting protein	PDCD6IP	0	0	1	0	8	4	3	6	0	0	2033000	0	82800000	21380000	39783000	26363000
U2 snRNP-associated SURP motif-containing protein	U2SURP	0	0	0	0	3	2	1	3	0	0	0	0	39305000	21330000	1694500	25281000
Cysteine and glycine-rich protein 1	CSRP1	0	0	1	0	1	1	2	0	0	0	4316400	0	19868000	20764000	58599000	0
KH domain-containing, RNA-binding, signal transduction-associated protein 1	KHDRBS1	1	0	1	0	0	2	1	2	9105200	0	2103600	0	0	20362000	29293000	20164000
Ribosomal L1 domain-containing protein 1	RSL1D1	1	0	2	0	2	2	1	1	8732300	0	6753800	0	10822000	20160000	10403000	7469500
Elongation factor 1-beta	EEF1B2	0	0	1	0	2	1	1	1	0	0	0	0	37635000	20154000	54098000	22748000
Hsp90 co-chaperone Cdc37;Hsp90 co-chaperone Cdc37, N-terminally processed	CDC37	1	0	0	1	2	3	2	2	6004300	0	0	4073400	39354000	20111000	33412000	13771000
Heat shock 70 kDa protein 4	HSPA4	1	0	0	0	6	2	3	3	2151800	0	0	0	57554000	20072000	32608000	12470000
Aurora kinase A	AURKA	0	0	0	0	1	3	0	2	0	0	0	0	18237000	19638000	0	15299000
Aminoacyl tRNA synthase complex-interacting multifunctional protein 1;Endothelial monocyte-activating polypeptide 2	AIMP1	0	0	0	0	5	3	0	1	0	0	0	0	46116000	19399000	0	8106700
Unconventional myosin-Ib	MYO1B	0	0	0	0	4	3	0	3	0	0	0	0	37872000	18875000	0	5903500
N-alpha-acetyltransferase 15, NatA auxiliary subunit	NAA15	0	0	0	0	1	2	0	1	0	0	0	0	10160000	18875000	0	7469700
tRNA-splicing ligase RtcB homolog	RTCB	0	0	0	0	2	2	0	2	0	0	0	0	12460000	18724000	0	6190600
Copine-1	CPNE1	0	0	0	0	0	3	1	2	0	0	0	0	0	18587000	22095000	6992600
Vacuolar protein sorting-associated protein 4B;Vacuolar protein sorting-associated protein 4A;Fidgetin-like protein 1	VPS4B;VPS4A;FIGNL1	0	0	1	0	2	2	1	2	0	0	1194600	0	15446000	18319000	14527000	13485000
Cystatin-B	CSTB	0	0	0	0	0	1	2	1	0	0	0	0	0	18182000	189770000	11738000
Gem-associated protein 5	GEMIN5	0	0	0	0	3	3	1	3	0	0	0	0	34036000	18136000	0	17429000
Transcription elongation factor SPT6	SUPT6H	0	0	0	0	1	4	1	1	0	0	0	0	5387700	18028000	7436900	0
Annexin;Annexin A5	ANXA5	0	0	1	0	2	2	0	1	0	0	2031100	0	16462000	17939000	0	5436000
ATP-binding cassette sub-family F member 2	ABCF2	0	0	1	0	2	4	0	3	0	0	1825000	0	12199000	17732000	0	16782000
Putative heat shock protein HSP 90-beta 2	HSP90AB2P	0	0	0	0	0	1	1	2	0	0	0	0	0	17698000	62514000	12336000
DNA-directed RNA polymerases I and III subunit RPAC1	POLR1C	1	0	0	0	0	3	1	2	7768700	0	0	0	0	17568000	9910000	2366900
Nuclear pore complex protein Nup93	NUP93	0	0	0	0	5	2	0	2	0	0	0	0	49754000	17329000	0	17725000
Translationally-controlled tumor protein;TPT1-like protein	TPT1	0	0	1	0	1	2	2	1	0	0	7783500	0	9532000	17217000	68256000	11605000
Ubiquitin carboxyl-terminal hydrolase 5	USP5	0	0	0	0	4	4	3	4	0	0	0	0	36932000	17062000	37004000	26197000
Proteasome subunit alpha type-1;Proteasome subunit alpha type	PSMA1	1	0	0	0	0	2	2	2	2409500	0	0	0	0	17040000	19881000	14885000
Thioredoxin-like protein 1	TXNL1	1	0	1	0	6	1	2	3	7119900	0	3431200	0	105120000	16972000	27347000	24765000
Heterogeneous nuclear ribonucleoprotein D0	HNRNPD	1	0	1	0	2	1	1	1	31693000	0	6086500	0	51038000	16953000	143940000	20302000
Annexin;Annexin A4	ANXA4	0	1	1	1	0	1	1	2	0	0	719180	0	0	16802000	5161600	11305000
Lysine--tRNA ligase	KARS	0	0	0	0	3	2	2	1	0	0	0	0	21484000	16624000	56824000	2695800
Eukaryotic translation initiation factor 3 subunit B	EIF3B	1	0	2	0	2	3	1	3	0	0	2206300	0	13396000	16274000	13226000	15052000
Testin	TES	0	0	1	1	0	3	1	3	0	0	1920600	1287300	0	16219000	12944000	5589500
Glyoxylate reductase/hydroxypyruvate reductase	GRHPR	1	0	0	0	2	2	0	2	7829900	0	0	0	24211000	16027000	0	14031000
116 kDa U5 small nuclear ribonucleoprotein component	EFTUD2	0	0	1	0	6	2	2	4	0	0	810230	0	50280000	16025000	11884000	20234000
Tight junction protein ZO-1	TJP1	0	0	0	0	6	2	3	5	0	0	0	0	36263000	15658000	41193000	25870000
Phosphoserine aminotransferase	PSAT1	0	0	1	0	3	1	0	2	0	0	1550200	0	17453000	15487000	0	6735800
Sequestosome-1	SQSTM1	0	0	0	0	1	2	1	1	0	0	0	0	6512600	15459000	6295700	2649500
Nuclear mitotic apparatus protein 1	NUMA1	1	0	3	1	3	4	1	2	1197200	0	5112800	894610	14217000	15453000	10035000	6473600
Protein kinase C and casein kinase substrate in neurons protein 2	PACSIN2	0	0	0	0	2	2	2	3	0	0	0	0	6661100	15437000	13182000	9900700
Peptidyl-prolyl cis-trans isomerase D	PPID	0	1	3	1	5	4	2	3	0	0	5218800	0	15909000	15418000	8321500	2975600
Protein pelota homolog	PELO	0	0	0	0	1	2	0	1	0	0	0	0	20708000	15401000	0	6883500
Heterogeneous nuclear ribonucleoprotein R	HNRNPR	0	0	0	0	2	2	0	1	0	0	0	0	7178300	15288000	0	10667000
Kinesin-like protein KIF11	KIF11	0	0	0	1	4	4	1	4	0	0	0	0	31162000	15254000	12883000	15746000
Ras GTPase-activating protein-binding protein 2	G3BP2	0	1	0	1	0	2	1	2	0	1234200	0	1342100	0	15241000	9804000	8058300
Hexokinase;Hexokinase-2	HK2	0	0	0	1	2	3	1	1	0	0	0	0	24729000	15182000	9324000	3592000
Fragile X mental retardation syndrome-related protein 1	FXR1	0	0	1	0	2	3	0	3	0	0	407930	0	34731000	15145000	0	14392000
Calcium/calmodulin-dependent protein kinase type II subunit gamma;Calcium/calmodulin-dependent protein kinase type II subunit beta;Calcium/calmodulin-dependent protein kinase type II subunit alpha;Calcium/calmodulin-dependent protein kinase type II subunit delta	CAMK2G;CAMK2B;CAMK2A;CAMK2D	0	0	0	0	2	2	1	1	0	0	0	0	6924100	14917000	11533000	7139200
Sorcin	SRI	0	0	0	0	2	1	0	3	0	0	0	0	12176000	14747000	0	22809000
Protein phosphatase 1 regulatory subunit 12A	PPP1R12A	0	0	0	0	3	2	0	0	0	0	0	0	15694000	14602000	0	0
Cytosol aminopeptidase	LAP3	0	0	1	0	0	3	1	3	0	0	1534900	0	0	14519000	663660	9015600
L-aminoadipate-semialdehyde dehydrogenase-phosphopantetheinyl transferase	AASDHPPT	0	0	0	0	0	3	2	2	0	0	0	0	0	14386000	6357000	9740400
Histone deacetylase 1;Histone deacetylase 2	HDAC1;HDAC2	1	0	1	0	1	2	2	2	10300000	0	2274200	0	8966300	14366000	25567000	9640300
Ubiquitin carboxyl-terminal hydrolase;Ubiquitin carboxyl-terminal hydrolase 14	USP14	0	0	1	0	2	1	1	3	0	0	3026500	0	5580900	14269000	32138000	27034000
Platelet-activating factor acetylhydrolase IB subunit gamma	PAFAH1B3	0	0	1	0	2	3	1	2	0	0	1105500	0	18569000	14141000	16763000	5782900
26S protease regulatory subunit 8;Spermatogenesis-associated protein 5	PSMC5;SPATA5	0	0	1	0	1	1	1	2	0	0	1061600	0	10818000	14071000	12763000	6943800
Cold shock domain-containing protein E1	CSDE1	0	0	0	0	3	3	2	2	0	0	0	0	42619000	13983000	19616000	10242000
Nucleoprotein TPR	TPR	0	0	0	0	4	5	0	4	0	0	0	0	28819000	13933000	0	8349900
Basic leucine zipper and W2 domain-containing protein 1	BZW1	0	0	2	0	1	2	4	0	0	0	6094700	0	0	13815000	69444000	0
ATP-dependent RNA helicase DDX42	DDX42	0	0	1	0	2	2	1	2	0	0	1897200	0	21466000	13320000	11569000	5553200
Sialic acid synthase	NANS	0	0	0	0	1	2	0	1	0	0	0	0	7481900	13312000	0	0
14-3-3 protein eta	YWHAH	0	0	1	0	1	2	1	2	0	0	0	0	21403000	13310000	23479000	44898000
U5 small nuclear ribonucleoprotein 200 kDa helicase	SNRNP200	0	0	0	0	4	1	2	1	0	0	0	0	19708000	13128000	25215000	9624600
Cytosolic non-specific dipeptidase	CNDP2	0	0	0	0	1	2	0	1	0	0	0	0	24137000	12930000	0	13723000
Rab GDP dissociation inhibitor beta	GDI2	0	0	0	0	1	2	3	0	0	0	0	0	12308000	12686000	55147000	0
Bifunctional purine biosynthesis protein PURH;Phosphoribosylaminoimidazolecarboxamide formyltransferase;IMP cyclohydrolase	ATIC	0	0	0	0	1	3	2	2	0	0	0	0	8159200	12388000	25163000	6808500
Oxygen-dependent coproporphyrinogen-III oxidase, mitochondrial	CPOX	1	0	2	0	3	2	0	1	4129700	0	2474400	0	22530000	12382000	0	2066200
UMP-CMP kinase	CMPK1	0	0	0	0	1	2	0	0	0	0	0	0	7169100	12331000	0	0
Bifunctional UDP-N-acetylglucosamine 2-epimerase/N-acetylmannosamine kinase;UDP-N-acetylglucosamine 2-epimerase (hydrolyzing);N-acetylmannosamine kinase	GNE	0	0	0	0	3	3	1	2	0	0	0	0	25084000	12299000	17156000	8320900
Pre-mRNA-processing factor 6	PRPF6	0	0	0	0	3	4	0	1	0	0	0	0	14704000	12277000	0	6697400
2,5-phosphodiesterase 12	PDE12	0	0	1	0	2	2	2	1	0	0	3857400	0	20872000	12158000	8480700	3606600
Vacuolar protein sorting-associated protein 29	VPS29	1	0	0	0	2	1	0	1	0	0	0	0	22390000	11935000	0	12729000
Aminopeptidase B	RNPEP	0	0	0	0	1	1	2	4	0	0	0	0	15327000	11891000	25855000	26062000
Unconventional myosin-Ic	MYO1C	0	0	0	0	2	4	2	3	0	0	0	0	13877000	11821000	38600000	12141000
Ribonucleoside-diphosphate reductase large subunit	RRM1	0	0	0	0	2	1	2	1	0	0	0	0	11842000	11816000	30484000	2693900
Eukaryotic peptide chain release factor subunit 1	ETF1	1	0	0	0	2	2	2	1	7223800	0	0	0	28844000	11731000	65763000	2588900
Kinesin-like protein KIF2C;Kinesin-like protein	KIF2C	0	0	0	0	4	2	1	1	0	0	0	0	28950000	11719000	8629300	3325400
Heterogeneous nuclear ribonucleoprotein U-like protein 2	HNRNPUL2-BSCL2;HNRNPUL2	1	0	2	0	4	1	3	1	7508700	0	5724600	0	26365000	11667000	40700000	11364000
E3 ubiquitin-protein ligase UHRF1	UHRF1	1	0	1	0	0	3	1	1	0	0	2017900	0	0	11552000	4920200	3614300
Guanine nucleotide-binding protein-like 1	GNL1	0	0	0	0	1	2	0	4	0	0	0	0	3435300	11548000	0	15928000
Tubulin-folding cofactor B	TBCB	0	0	0	0	1	1	0	2	0	0	0	0	19013000	11542000	0	12680000
Ubiquitin carboxyl-terminal hydrolase;Ubiquitin carboxyl-terminal hydrolase 7	USP7	0	0	1	0	3	3	1	2	0	0	1145400	0	18123000	11476000	7872400	7718100
DDRGK domain-containing protein 1	DDRGK1	0	0	0	0	2	1	1	0	0	0	0	0	20217000	11453000	796510	0
U4/U6 small nuclear ribonucleoprotein Prp4	PRPF4	0	0	1	0	2	1	0	0	0	0	1353000	0	11864000	11448000	0	0
Tubulin--tyrosine ligase-like protein 12	TTLL12	0	0	0	0	2	2	1	1	0	0	0	0	19925000	11430000	13260000	2641800
Histidine triad nucleotide-binding protein 1	HINT1	0	0	0	0	1	1	1	2	0	0	0	0	24753000	11360000	21695000	23294000
Tax1-binding protein 1	TAX1BP1	0	0	0	0	1	2	0	0	0	0	0	0	8166900	11247000	0	0
Farnesyl pyrophosphate synthase	FDPS	1	0	1	0	1	2	0	1	8371300	0	2885600	0	11035000	11215000	0	6325400
Platelet-activating factor acetylhydrolase IB subunit beta	PAFAH1B2	0	0	1	0	0	2	1	1	0	0	2460400	0	0	11109000	25687000	9324600
Rho GDP-dissociation inhibitor 1	ARHGDIA	1	0	1	0	2	2	3	1	9057300	0	3559300	0	23730000	11040000	100330000	6972900
DNA repair protein RAD50	RAD50	1	0	0	0	3	2	0	1	2263600	0	0	0	9071600	10949000	0	3632400
NEDD8-conjugating enzyme Ubc12	UBE2M	1	0	0	0	1	1	1	3	7594000	0	0	0	21098000	10698000	10078000	31909000
Pyridoxal-dependent decarboxylase domain-containing protein 1	PDXDC1	0	0	0	0	3	2	1	1	0	0	0	0	23546000	10576000	8590000	1770300
Actin-related protein 2	ACTR2	0	0	0	0	2	1	3	1	0	0	0	0	13166000	10514000	50778000	7312400
DnaJ homolog subfamily C member 9	DNAJC9	1	0	1	0	3	1	1	2	5144600	0	4424300	0	20871000	10244000	8265100	9290700
Ras-related protein Rab-11A;Ras-related protein Rab-11B	RAB11A;RAB11B	1	0	0	0	2	2	1	1	17212000	0	0	0	22068000	10238000	0	5560300
Heterogeneous nuclear ribonucleoprotein H3	HNRNPH3	0	0	0	0	0	1	1	2	0	0	0	0	0	10224000	2764100	17263000
Serine/arginine repetitive matrix protein 1	SRRM1	1	0	0	0	1	2	0	3	4734900	0	0	0	4845200	10145000	0	6276500
3(2),5-bisphosphate nucleotidase 1	BPNT1	0	0	1	0	1	2	0	2	0	0	1676600	0	5877300	10128000	0	10744000
Staphylococcal nuclease domain-containing protein 1	SND1	0	0	0	0	2	2	2	0	0	0	0	0	14782000	10078000	19146000	0
LIM domain and actin-binding protein 1	LIMA1	0	0	0	0	1	2	0	1	0	0	0	0	1738000	9963800	0	2456600
N-acetyl-D-glucosamine kinase	NAGK	0	0	0	0	2	2	1	2	0	0	0	0	15016000	9866100	5546100	9547600
Ribosomal RNA-processing protein 8	RRP8	1	0	1	0	1	2	0	1	2475800	0	694040	0	4511900	9581500	0	2780900
Transformer-2 protein homolog beta	TRA2B	1	0	0	0	0	3	1	2	0	0	0	0	0	9506400	0	5233400
3-hydroxyacyl-CoA dehydrogenase type-2	HSD17B10	1	0	3	0	1	2	1	1	12765000	0	9686400	0	16890000	9453000	9895400	0
60S ribosomal protein L37a	RPL37A	1	0	1	2	0	1	1	1	208670000	0	58585000	5460800	0	9253400	12285000	3900800
Eukaryotic translation initiation factor 3 subunit I	EIF3I	0	0	0	0	2	1	0	2	0	0	0	0	18449000	9251000	0	16474000
ATPase family AAA domain-containing protein 3A;ATPase family AAA domain-containing protein 3B;ATPase family AAA domain-containing protein 3C	ATAD3A;ATAD3B;ATAD3C	0	0	1	0	4	2	0	1	0	0	2136900	0	28220000	9191300	0	3124600
Chromobox protein homolog 8;Chromobox protein homolog 6	CBX8;CBX6	1	0	0	0	1	2	0	0	5360400	0	0	0	6524600	9057000	0	0
Importin-5	IPO5	0	0	0	0	2	2	1	3	0	0	0	0	6441800	9003500	22201000	19650000
Ubiquitin-like modifier-activating enzyme 1	UBA1	0	0	0	0	5	2	4	3	0	0	0	0	35261000	8808400	85170000	11405000
ATPase ASNA1	ASNA1	0	0	0	0	2	2	1	2	0	0	0	0	7558500	8756500	11066000	8128900
Kinesin-like protein KIF23;Kinesin-like protein	KIF23	0	0	0	0	3	1	0	0	0	0	0	0	18290000	8711300	0	0
Tubulin beta-6 chain	TUBB6	0	0	1	0	3	1	0	3	0	0	1527700	0	78564000	8650800	0	14211000
Replication factor C subunit 3	RFC3	0	0	0	0	1	2	0	0	0	0	0	0	12959000	8468900	0	0
Nucleosome assembly protein 1-like 4	NAP1L4	0	0	0	1	1	1	0	2	0	0	0	1267600	12536000	8460700	0	14566000
Protein S100-A10	S100A10	1	0	1	1	2	1	2	2	26762000	0	2096300	5909700	83191000	8345200	139720000	12990000
Aspartate--tRNA ligase, cytoplasmic	DARS	0	0	0	0	2	1	0	0	0	0	0	0	12803000	8279700	0	0
Structural maintenance of chromosomes protein 1A;Structural maintenance of chromosomes protein	SMC1A	1	0	2	0	4	3	0	4	3316600	0	3124900	0	29522000	8279500	0	15450000
Mitochondrial import receptor subunit TOM34	TOMM34	0	0	1	0	2	1	1	2	0	0	1579500	0	25316000	8271800	17811000	15259000
Cytoskeleton-associated protein 2	CKAP2	0	0	0	1	1	2	0	2	0	0	0	877550	5860000	8178700	0	4935600
Phosphatidylethanolamine-binding protein 1;Hippocampal cholinergic neurostimulating peptide	PEBP1	0	0	1	0	1	1	2	0	0	0	3169600	0	13936000	8142600	81403000	0
Cytoskeleton-associated protein 5	CKAP5	0	0	0	0	13	2	5	6	0	0	0	0	142110000	8036500	45681000	24932000
Pre-mRNA-processing factor 40 homolog A	PRPF40A	0	0	1	0	2	1	1	1	0	0	2366700	0	21866000	7911600	20844000	4829300
Ubiquitin thioesterase OTUB1	OTUB1	0	0	0	0	1	1	1	2	0	0	0	0	7289000	7899600	0	15652000
Heterogeneous nuclear ribonucleoprotein U-like protein 1	HNRNPUL1	0	0	1	0	3	1	0	2	0	0	1602300	0	6154200	7761300	0	8406200
Far upstream element-binding protein 3	FUBP3	0	0	0	0	4	3	0	5	0	0	0	0	44489000	7661700	0	57718000
Fumarate hydratase, mitochondrial	FH	1	0	2	0	1	1	0	0	11534000	0	5228800	0	12188000	7406400	0	0
26S proteasome non-ATPase regulatory subunit 3	PSMD3	0	0	0	0	1	3	0	0	0	0	0	0	13793000	7383700	0	0
Rho-associated protein kinase 2	ROCK2	0	0	0	0	2	1	1	1	0	0	0	0	14393000	7145300	9930700	5445200
Poly(U)-binding-splicing factor PUF60	PUF60	0	0	0	0	2	1	0	1	0	0	0	0	13004000	7119100	0	3396000
Leucine-rich repeat flightless-interacting protein 1	LRRFIP1	1	0	0	0	1	1	0	2	1024000	0	0	0	2734900	7113400	0	8995800
Actin-related protein 2/3 complex subunit 4	ARPC4-TTLL3;ARPC4	0	0	2	0	2	2	3	1	0	0	3260800	0	18491000	7018100	87630000	3051300
Lysophospholipase-like protein 1	LYPLAL1	1	0	0	0	2	1	0	0	5743600	0	0	0	10463000	6972200	0	0
Cytoplasmic FMR1-interacting protein 1;Cytoplasmic FMR1-interacting protein 2	CYFIP1;CYFIP2	0	0	0	0	1	2	1	1	0	0	0	0	4757600	6917900	15373000	2899800
Ataxin-2-like protein	ATXN2L	0	0	0	1	3	1	0	2	0	0	0	17354000	19205000	6844100	0	11555000
General vesicular transport factor p115	USO1	0	0	0	0	1	1	0	2	0	0	0	0	3672500	6581500	0	10064000
Importin-4	IPO4	0	0	0	0	0	1	1	2	0	0	0	0	0	6536300	0	9594600
Ataxin-10	ATXN10	0	0	0	0	3	1	2	1	0	0	0	0	16027000	6508900	4548800	6773900
Ras GTPase-activating-like protein IQGAP1	IQGAP1	0	0	0	0	4	2	9	3	0	0	0	0	34065000	6420700	136540000	12257000
26S proteasome non-ATPase regulatory subunit 11	PSMD11	0	0	0	0	4	1	2	2	0	0	0	0	25742000	6248800	18243000	6785700
Tensin-4	TNS4	0	0	1	1	3	1	1	1	0	0	1923000	1169200	40963000	6066900	30929000	3556700
Importin subunit alpha-4	KPNA3	0	0	0	0	1	0	2	1	0	0	0	0	15610000	5961400	14392000	11208000
Na(+)/H(+) exchange regulatory cofactor NHE-RF1	SLC9A3R1	0	0	0	0	2	1	0	1	0	0	0	0	15654000	5955000	0	4664100
Ras-related protein Rab-5C;Ras-related protein Rab-5B;Ras-related protein Rab-5A	RAB5C;RAB5B;RAB5A	0	0	0	0	2	1	1	0	0	0	0	0	12284000	5946300	16851000	0
Leukotriene A-4 hydrolase	LTA4H	0	0	0	0	1	1	2	0	0	0	0	0	5948200	5892800	26575000	0
Microtubule-associated protein RP/EB family member 1	MAPRE1	0	0	0	0	2	1	1	2	0	0	0	0	21381000	5853600	11913000	23282000
Ubiquitin-associated protein 2-like	UBAP2L	0	0	1	0	2	1	1	2	0	0	2005000	0	6970200	5734300	0	7442400
Ribosome-binding protein 1	RRBP1	0	0	0	0	1	2	1	1	0	0	0	0	1078800	5627700	978780	2404000
Mitotic checkpoint protein BUB3	BUB3	0	0	0	0	2	1	2	2	0	0	0	0	24397000	5571500	39935000	14446000
Splicing factor 3B subunit 2	SF3B2	0	0	0	0	4	2	1	2	0	0	0	0	48599000	5569600	13612000	8813300
MMS19 nucleotide excision repair protein homolog	MMS19	0	0	0	0	1	2	0	4	0	0	0	0	8165100	5476400	0	7827100
CCR4-NOT transcription complex subunit 1	CNOT1	0	0	0	0	3	1	0	2	0	0	0	0	16118000	5454000	0	12540000
Sciellin	SCEL	0	0	0	0	2	1	0	1	0	0	0	0	7194000	5440200	0	4803300
Glutathione reductase, mitochondrial	GSR	1	0	1	0	0	1	2	1	3535800	0	2241700	0	0	5377900	31435000	3959500
Vacuolar protein sorting-associated protein 35	VPS35	0	0	0	0	4	1	3	1	0	0	0	0	41686000	5374200	26148000	3159700
ATP-dependent RNA helicase DDX18	DDX18	1	0	0	0	2	1	0	0	9830500	0	0	0	25642000	5132000	0	0
Dynamin-1-like protein	DNM1L	0	0	0	0	0	2	1	1	0	0	0	0	0	5077300	9213800	2237100
Histidine--tRNA ligase, cytoplasmic	HARS	0	0	0	0	3	1	1	0	0	0	0	0	18319000	5070100	16960000	0
Small nuclear ribonucleoprotein Sm D2	SNRPD2	0	0	1	0	3	1	0	1	0	0	3228500	0	26236000	5060400	0	2707800
Coatomer subunit delta	ARCN1	0	0	1	0	2	2	3	1	0	0	0	0	6421700	4998200	38142000	2233400
Serine--tRNA ligase, cytoplasmic	SARS	0	0	0	0	3	1	4	1	0	0	0	0	22910000	4995100	57628000	2707100
Rho guanine nucleotide exchange factor 16	ARHGEF16	0	0	0	0	3	1	0	0	0	0	0	0	21249000	4993500	0	0
U4/U6.U5 tri-snRNP-associated protein 2	USP39	0	0	0	0	2	1	0	1	0	0	0	0	0	4933900	0	0
26S protease regulatory subunit 7	PSMC2	0	0	0	0	2	2	2	2	0	0	0	0	10156000	4891400	0	6973400
Ribosomal protein L15;60S ribosomal protein L15	RPL15	0	0	0	0	2	1	2	0	0	0	0	0	11384000	4871300	24137000	0
Actin-related protein 2/3 complex subunit 2	ARPC2	0	0	1	0	2	1	3	0	0	0	1723800	0	13974000	4795500	49510000	0
Condensin complex subunit 2	NCAPH	0	0	0	0	2	1	0	1	0	0	0	0	27124000	4771500	0	4272700
Translational activator GCN1	GCN1L1	0	0	0	0	6	2	0	4	0	0	0	0	27154000	4677400	0	12734000
Carbonyl reductase [NADPH] 1	CBR1	0	0	0	0	1	1	2	0	0	0	0	0	3010800	4658800	20123000	0
Prohibitin-2	PHB2	1	0	2	1	1	1	0	2	217830	0	5088200	1031700	8539100	4645300	0	3519100
Immunoglobulin-binding protein 1	IGBP1	1	0	0	0	2	1	1	0	1813200	0	0	0	9325200	4532400	8976200	0
EH domain-containing protein 4	EHD4	0	0	0	0	2	1	0	3	0	0	0	0	19790000	4495100	8568400	6150900
Trifunctional purine biosynthetic protein adenosine-3;Phosphoribosylamine--glycine ligase;Phosphoribosylformylglycinamidine cyclo-ligase;Phosphoribosylglycinamide formyltransferase	GART	0	0	0	0	4	1	1	2	0	0	0	0	32449000	4431100	0	9057700
Cell division cycle 5-like protein	CDC5L	1	0	1	0	3	1	1	2	2950500	0	1766800	0	29086000	4300200	23266000	5151700
Tryptophan--tRNA ligase, cytoplasmic;T1-TrpRS;T2-TrpRS	WARS	0	0	0	0	0	1	2	2	0	0	0	0	0	4272700	32577000	2947100
Asparagine synthetase [glutamine-hydrolyzing]	ASNS	0	0	0	0	3	1	0	3	0	0	0	0	39187000	4110000	0	7958100
AP-3 complex subunit beta-1	AP3B1	0	0	0	0	0	1	1	2	0	0	0	0	0	4029500	9306100	7373300
Protein disulfide-isomerase	P4HB	1	0	2	0	1	1	4	0	6080000	0	2422300	0	2774700	3960900	41984000	0
Extended synaptotagmin-1	ESYT1	0	0	0	0	0	2	1	2	0	0	0	0	0	3780100	5540300	4697600
Proteasome activator complex subunit 1	PSME1	0	0	0	0	2	1	0	0	0	0	0	0	9331500	3677900	0	0
Actin-related protein 3	ACTR3	0	0	1	0	2	1	2	2	0	0	2656700	0	25746000	3422300	45384000	6311400
Protein Red	IK	0	0	0	0	1	1	1	2	0	0	0	0	4630700	3205000	7479300	9301100
Proteasome activator complex subunit 3	PSME3	0	0	0	0	2	1	0	2	0	0	0	0	0	3117000	0	11380000
Dihydrolipoyllysine-residue succinyltransferase component of 2-oxoglutarate dehydrogenase complex, mitochondrial	DLST	1	0	2	0	1	1	0	0	6441500	0	3484700	0	2438800	3024300	0	0
AP-2 complex subunit beta	AP2B1	0	0	0	0	3	0	1	1	0	0	0	0	16082000	3011200	37541000	12099000
WD repeat-containing protein 43	WDR43	1	0	1	0	1	1	2	1	4947100	0	1711900	0	4689400	2909300	24421000	2323700
Heterogeneous nuclear ribonucleoprotein L-like	HNRNPLL;HNRPLL	0	0	1	0	1	1	0	2	0	0	0	0	13620000	2887300	0	3268500
Tyrosine-protein phosphatase non-receptor type 23	PTPN23	0	0	0	0	2	1	0	1	0	0	0	0	8038000	2757600	0	3802700
Myosin-14	MYH14	0	0	0	0	2	2	0	1	0	0	0	0	547130	2605900	0	1767300
NAD-dependent malic enzyme, mitochondrial	ME2	1	0	2	0	1	1	0	1	5963300	0	3936200	0	5727900	2554700	0	2102600
Leucine-rich repeat-containing protein 40	LRRC40	0	0	0	0	2	2	0	1	0	0	0	0	8280200	2514300	0	1481700
Probable ATP-dependent RNA helicase DDX23	DDX23	0	0	0	0	3	1	1	1	0	0	0	0	12963000	2510200	719100	3396300
Kinesin-like protein KIF20A;Kinesin-like protein	KIF20A	0	0	0	0	2	1	0	1	0	0	0	0	17573000	2474400	0	4856400
U2 small nuclear ribonucleoprotein A	SNRPA1	0	0	0	0	1	1	0	2	0	0	0	0	10839000	2339600	0	1131700
Integrin-linked protein kinase	ILK	0	0	0	0	1	1	1	3	0	0	0	0	4780700	2228300	8365900	10349000
Zinc finger protein ZPR1	ZPR1	0	0	0	0	1	1	0	2	0	0	0	0	8652800	2227700	0	6469400
Kinesin-like protein KIFC1	KIFC1	0	0	0	0	2	2	0	4	0	0	0	0	23754000	2166200	0	23246000
Glycine--tRNA ligase	GARS	1	0	1	0	2	1	0	0	10794000	0	4557200	0	12007000	2159000	0	0
Eukaryotic translation initiation factor 3 subunit L	EIF3L	0	0	1	0	1	1	3	0	0	0	1713500	0	13484000	2136500	26115000	0
Ribonucleases P/MRP protein subunit POP1	POP1	0	0	1	0	1	2	1	1	0	0	1278500	0	4259100	2007100	381430	1036000
Telomere length regulation protein TEL2 homolog	TELO2	0	0	0	0	1	2	0	1	0	0	0	0	5644300	1908500	0	1557800
Pachytene checkpoint protein 2 homolog	TRIP13	0	0	0	0	2	1	0	3	0	0	0	0	16729000	1877700	0	9829900
Eukaryotic translation initiation factor 3 subunit G	EIF3G	0	0	0	0	1	1	2	1	0	0	0	0	7773800	1751400	31425000	3349300
Sperm-associated antigen 1	SPAG1	0	0	0	0	2	1	1	0	0	0	0	0	1445000	1588600	2134700	0
ATP-dependent RNA helicase DDX1	DDX1	0	0	0	0	2	1	0	2	0	0	0	0	21747000	1540700	0	2486500
Putative RNA-binding protein Luc7-like 2	LUC7L2	0	0	0	0	1	0	2	1	0	0	0	1939600	6389400	1285400	9187600	2326000
Zyxin	ZYX	0	0	0	0	0	2	1	2	0	0	0	0	0	705280	0	5324600
Thyroid hormone receptor-associated protein 3	THRAP3	1	0	1	0	3	2	1	1	13871000	0	2008500	0	29732000	657860	806350	89389000
Inter-alpha-trypsin inhibitor heavy chain H2	ITIH2	0	0	0	0	0	0	15	1	0	0	0	0	0	0	3845400000	0
Protein S100-A8;Protein S100-A8, N-terminally processed	S100A8	1	0	1	1	1	0	4	1	55613000	0	19062000	0	10942000	0	885510000	0
Galectin-7	LGALS7	0	1	0	1	0	0	3	1	0	1031400	0	980610	0	0	311780000	1145900
Attractin	ATRN	0	0	0	0	0	0	4	1	0	0	0	0	0	0	61744000	192430000
Phosphoglycerate mutase 1;Phosphoglycerate mutase 2;Probable phosphoglycerate mutase 4	PGAM1;PGAM2;PGAM4	0	1	0	0	0	0	4	1	0	3375600	0	0	0	0	120230000	6616200
Coatomer subunit alpha;Xenin;Proxenin	COPA	0	0	0	0	6	0	4	2	0	0	0	0	56117000	0	62554000	8929000
Coatomer subunit beta	COPB1	0	0	0	0	3	0	4	1	0	0	0	0	35767000	0	58617000	7378600
60S ribosomal protein L5	RPL5	1	0	0	0	3	0	1	2	17635000	0	0	0	65768000	0	9529200	8204000
Eukaryotic translation initiation factor 2 subunit 2	EIF2S2	0	0	1	0	2	1	2	1	0	0	4507500	0	50546000	0	37419000	8089200
Eukaryotic translation initiation factor 3 subunit F	EIF3F	0	0	0	0	2	0	5	1	0	0	0	0	18122000	0	65301000	5416800
Pre-mRNA-processing-splicing factor 8	PRPF8	0	0	0	0	3	1	8	1	0	0	0	0	20523000	0	57314000	0
LIM domain only protein 7	LMO7	1	0	0	0	6	0	1	3	970400	0	0	0	45994000	0	2684400	23702000
Septin-2	SEPT2	1	0	0	0	2	0	2	1	1229100	0	0	0	26038000	0	41380000	2633000
Myosin regulatory light chain 12A;Myosin regulatory light chain 12B;Myosin regulatory light polypeptide 9	MYL12A;MYL12B;MYL9	1	0	1	0	2	1	2	2	0	0	2831600	0	31822000	0	23979000	8474100
Splicing factor 3B subunit 1	SF3B1	0	0	1	0	5	0	2	2	0	0	1444700	0	25100000	0	15422000	22919000
Cysteine--tRNA ligase, cytoplasmic	CARS	0	0	0	0	4	0	1	2	0	0	0	0	55161000	0	0	9141600
Heat shock protein 105 kDa	HSPH1	0	0	1	0	3	2	1	1	0	0	1128800	0	46850000	0	0	11471000
Hsp70-binding protein 1	HSPBP1	0	0	0	0	2	2	1	1	0	0	0	0	31347000	0	8580700	15411000
Puromycin-sensitive aminopeptidase	NPEPPS	0	0	0	0	2	0	1	1	0	0	0	0	19230000	0	25787000	4814200
Sorbitol dehydrogenase	SORD	0	0	0	0	1	0	2	1	0	0	0	0	23037000	0	20615000	3878200
Eukaryotic translation initiation factor 2A;Eukaryotic translation initiation factor 2A, N-terminally processed	EIF2A	1	0	1	0	4	0	2	1	5637600	0	2075200	0	28555000	0	9611800	831620
Ubiquitin-conjugating enzyme E2 variant 1;Ubiquitin-conjugating enzyme E2 variant 2	TMEM189-UBE2V1;UBE2V1;UBE2V2	0	0	1	0	2	0	2	1	0	0	1525400	0	17215000	0	17868000	5859900
Glutathione S-transferase omega-1	GSTO1	0	0	0	0	0	0	2	1	0	0	0	0	0	0	39606000	1999600
Suprabasin	SBSN	0	0	0	0	0	0	5	1	0	0	0	0	0	0	29847000	745950
Apolipoprotein L1	APOL1	0	0	0	0	0	0	2	1	0	0	0	0	0	0	30456000	0
40S ribosomal protein S5;40S ribosomal protein S5, N-terminally processed	RPS5	0	0	1	0	1	1	0	2	0	0	3833700	0	16590000	0	0	0
Structural maintenance of chromosomes flexible hinge domain-containing protein 1	SMCHD1	0	0	0	0	3	1	0	1	0	0	0	0	17538000	0	0	2264900
Glycogen [starch] synthase, muscle	GYS1	0	0	0	0	2	0	1	1	0	0	0	0	8825700	0	6914900	2375400
Replication factor C subunit 4	RFC4	0	0	0	0	0	0	1	2	0	0	0	0	0	0	8061500	7449200
Calcium homeostasis endoplasmic reticulum protein	CHERP	0	0	0	0	1	1	0	2	0	0	0	0	4036400	0	0	10715000

## Sheet: FQI1 decreases
Factor Quinolinone Inhibitors disrupt spindles and multiple LSF (TFCP2)-protein interactions in mitosis, including with microtubule-associated proteins: Yunes, et al
Protein names	Gene names	DMSO Intensity adj	Dox Intensity adj	Dox+FQI1 Intensity adj	DMSO Intensity corr.	Dox Intensity corr.	Dox+FQI1 Intensity corr.	Dox/DMSO	FQI1/Dox
Oxygen-dependent coproporphyrinogen-III oxidase, mitochondrial	CPOX	-827650	15391150	-1031750	0	15391150	0	#DIV/0!	0
Protein phosphatase 1 regulatory subunit 12A	PPP1R12A	0	15148000	0	0	15148000	0	#DIV/0!	0
Kinesin-like protein KIF23;Kinesin-like protein	KIF23	0	13500650	0	0	13500650	0	#DIV/0!	0
Rho guanine nucleotide exchange factor 16	ARHGEF16	0	13121250	0	0	13121250	0	#DIV/0!	0
U4/U6 small nuclear ribonucleoprotein Prp4	PRPF4	676500	11656000	0	676500	11656000	0	17.2299	0
Replication factor C subunit 3	RFC3	0	10713950	0	0	10713950	0	#DIV/0!	0
26S proteasome non-ATPase regulatory subunit 3	PSMD3	0	10588350	0	0	10588350	0	#DIV/0!	0
Aspartate--tRNA ligase, cytoplasmic	DARS	0	10541350	0	0	10541350	0	#DIV/0!	0
ATP-dependent RNA helicase DDX18	DDX18	-4915250	10471750	-4915250	0	10471750	0	#DIV/0!	0
Sialic acid synthase	NANS	0	10396950	0	0	10396950	0	#DIV/0!	0
UMP-CMP kinase	CMPK1	0	9750050	0	0	9750050	0	#DIV/0!	0
Tax1-binding protein 1	TAX1BP1	0	9706950	0	0	9706950	0	#DIV/0!	0
60S ribosomal protein L14	RPL14	-29554300	9658000	-14570250	0	9658000	0	#DIV/0!	0
40S ribosomal protein S5;40S ribosomal protein S5, N-terminally processed	RPS5	1916850	8295000	0	1916850	8295000	0	4.32741	0
Ras-related protein Rab-11A;Ras-related protein Rab-11B	RAB11A;RAB11B	-8606000	7547000	-5825850	0	7547000	0	#DIV/0!	0
Farnesyl pyrophosphate synthase	FDPS	-2742850	6939350	-1022950	0	6939350	0	#DIV/0!	0
3-hydroxyacyl-CoA dehydrogenase type-2	HSD17B10	-1539300	6789000	-1434800	0	6789000	0	#DIV/0!	0
Proteasome activator complex subunit 1	PSME1	0	6504700	0	0	6504700	0	#DIV/0!	0
Lysophospholipase-like protein 1	LYPLAL1	-2871800	5845800	-2871800	0	5845800	0	#DIV/0!	0
Chromobox protein homolog 8;Chromobox protein homolog 6	CBX8;CBX6	-2680200	5110600	-2680200	0	5110600	0	#DIV/0!	0
Fumarate hydratase, mitochondrial	FH	-3152600	4030200	-5767000	0	4030200	0	#DIV/0!	0
U4/U6.U5 tri-snRNP-associated protein 2	USP39	0	2466950	0	0	2466950	0	#DIV/0!	0
Glycine--tRNA ligase	GARS	-3118400	1686000	-5397000	0	1686000	0	#DIV/0!	0
NAD-dependent malic enzyme, mitochondrial	ME2	-1013550	1159650	-1930350	0	1159650	0	#DIV/0!	0
60S ribosomal protein L5	RPL5	-8817500	24066500	49100	0	24066500	49100	#DIV/0!	0.00204018
Splicing factor 1	SF1	1646950	34854000	582500	1646950	34854000	582500	21.1628	0.0167126
DDRGK domain-containing protein 1	DDRGK1	0	15835000	398255	0	15835000	398255	#DIV/0!	0.0251503
Ribosomal RNA-processing protein 8	RRP8	-890880	5808800	152550	0	5808800	152550	#DIV/0!	0.0262619
Serine-threonine kinase receptor-associated protein	STRAP	-1753300	44976500	1865500	0	44976500	1865500	#DIV/0!	0.0414772
Exportin-2	CSE1L	2874150	2203095500	98303000	2874150	2203095500	98303000	766.521	0.0446204
Phenylalanine--tRNA ligase alpha subunit	FARSA	-2515050	16601450	977050	0	16601450	977050	#DIV/0!	0.0588533
14-3-3 protein theta	YWHAQ	-9906500	98750000	6204450	0	98750000	6204450	#DIV/0!	0.0628299
DNA repair protein RAD50	RAD50	-1131800	8878500	684400	0	8878500	684400	#DIV/0!	0.0770851
ATPase family AAA domain-containing protein 3A;ATPase family AAA domain-containing protein 3B;ATPase family AAA domain-containing protein 3C	ATAD3A;ATAD3B;ATAD3C	1068450	18705650	1562300	1068450	18705650	1562300	17.5073	0.0835202
U2 small nuclear ribonucleoprotein A	SNRPA1	0	6589300	565850	0	6589300	565850	#DIV/0!	0.0858741
Small nuclear ribonucleoprotein Sm D2	SNRPD2	1614250	15648200	1353900	1614250	15648200	1353900	9.69379	0.0865211
Unconventional myosin-Ib	MYO1B	0	28373500	2951750	0	28373500	2951750	#DIV/0!	0.104032
ATP-dependent RNA helicase DDX1	DDX1	0	11643850	1243250	0	11643850	1243250	#DIV/0!	0.106773
Aminoacyl tRNA synthase complex-interacting multifunctional protein 1;Endothelial monocyte-activating polypeptide 2	AIMP1	0	32757500	4053350	0	32757500	4053350	#DIV/0!	0.123738
Structural maintenance of chromosomes flexible hinge domain-containing protein 1	SMCHD1	0	8769000	1132450	0	8769000	1132450	#DIV/0!	0.129142
Condensin complex subunit 2	NCAPH	0	15947750	2136350	0	15947750	2136350	#DIV/0!	0.133959
Leucine-rich repeat-containing protein 40	LRRC40	0	5397250	740850	0	5397250	740850	#DIV/0!	0.137264
Serine/arginine repetitive matrix protein 1	SRRM1	-2367450	5127650	770800	0	5127650	770800	#DIV/0!	0.150322
Ran-specific GTPase-activating protein	RANBP1	-6698000	26976500	4220500	0	26976500	4220500	#DIV/0!	0.156451
Annexin;Annexin A5	ANXA5	1015550	17200500	2718000	1015550	17200500	2718000	16.9371	0.158019
Tubulin beta-6 chain	TUBB6	763850	43607400	7105500	763850	43607400	7105500	57.089	0.162943
Cysteine--tRNA ligase, cytoplasmic	CARS	0	27580500	4570800	0	27580500	4570800	#DIV/0!	0.165726
Poly(U)-binding-splicing factor PUF60	PUF60	0	10061550	1698000	0	10061550	1698000	#DIV/0!	0.168761
Asparagine synthetase [glutamine-hydrolyzing]	ASNS	0	21648500	3979050	0	21648500	3979050	#DIV/0!	0.183803
Protein pelota homolog	PELO	0	18054500	3441750	0	18054500	3441750	#DIV/0!	0.190631
Glyoxylate reductase/hydroxypyruvate reductase	GRHPR	-3914950	16204050	3100550	0	16204050	3100550	#DIV/0!	0.191344
Nucleoprotein TPR	TPR	0	21376000	4174950	0	21376000	4174950	#DIV/0!	0.19531
Heterogeneous nuclear ribonucleoprotein L-like	HNRNPLL;HNRPLL	0	8253650	1634250	0	8253650	1634250	#DIV/0!	0.198003
tRNA-splicing ligase RtcB homolog	RTCB	0	15592000	3095300	0	15592000	3095300	#DIV/0!	0.198518
Phosphoserine aminotransferase	PSAT1	775100	16470000	3367900	775100	16470000	3367900	21.2489	0.204487
Telomere length regulation protein TEL2 homolog	TELO2	0	3776400	778900	0	3776400	778900	#DIV/0!	0.206255
Eukaryotic translation initiation factor 2A;Eukaryotic translation initiation factor 2A, N-terminally processed	EIF2A	-1781200	11458700	2402910	0	11458700	2402910	#DIV/0!	0.209702
LIM domain and actin-binding protein 1	LIMA1	0	5850900	1228300	0	5850900	1228300	#DIV/0!	0.209934
Metastasis-associated protein MTA2	MTA2	-2387200	44545800	9593300	0	44545800	9593300	#DIV/0!	0.215358
Na(+)/H(+) exchange regulatory cofactor NHE-RF1	SLC9A3R1	0	10804500	2332050	0	10804500	2332050	#DIV/0!	0.215841
Ribonucleases P/MRP protein subunit POP1	POP1	639250	3133100	708715	639250	3133100	708715	4.90121	0.226202
Serine/threonine-protein phosphatase;Serine/threonine-protein phosphatase PP1-alpha catalytic subunit	PPP1CA	1071150	27910000	6313500	1071150	27910000	6313500	26.0561	0.226209
Kinesin-like protein KIF20A;Kinesin-like protein	KIF20A	0	10023700	2428200	0	10023700	2428200	#DIV/0!	0.242246
Ran GTPase-activating protein 1	RANGAP1	2070100	94156500	22872000	2070100	94156500	22872000	45.484	0.242915
Heat shock protein 105 kDa	HSPH1	564400	23425000	5735500	564400	23425000	5735500	41.5043	0.244845
Trifunctional purine biosynthetic protein adenosine-3;Phosphoribosylamine--glycine ligase;Phosphoribosylformylglycinamidine cyclo-ligase;Phosphoribosylglycinamide formyltransferase	GART	0	18440050	4528850	0	18440050	4528850	#DIV/0!	0.245599
Pre-mRNA-processing factor 6	PRPF6	0	13490500	3348700	0	13490500	3348700	#DIV/0!	0.248227
Prohibitin-2	PHB2	2951035	6483285	1650635	2951035	6483285	1650635	2.19695	0.254599
Thioredoxin reductase 1, cytoplasmic	TXNRD1	-4514050	26512450	6799950	0	26512450	6799950	#DIV/0!	0.256481
N-alpha-acetyltransferase 15, NatA auxiliary subunit	NAA15	0	14517500	3734850	0	14517500	3734850	#DIV/0!	0.257265
Nuclear pore complex protein Nup93	NUP93	0	33541500	8862500	0	33541500	8862500	#DIV/0!	0.264225
Probable ATP-dependent RNA helicase DDX23	DDX23	0	7736600	2057700	0	7736600	2057700	#DIV/0!	0.26597
Unconventional myosin-VI	MYO6	0	72674500	19792500	0	72674500	19792500	#DIV/0!	0.272344
Vigilin	HDLBP	0	41883000	11828000	0	41883000	11828000	#DIV/0!	0.282406
Catenin beta-1	CTNNB1	814800	36407500	10483500	814800	36407500	10483500	44.6827	0.287949
Fragile X mental retardation syndrome-related protein 1	FXR1	203965	24938000	7196000	203965	24938000	7196000	122.266	0.288556
Kinesin-like protein KIF2C;Kinesin-like protein	KIF2C	0	20334500	5977350	0	20334500	5977350	#DIV/0!	0.293951
Calcyclin-binding protein	CACYBP	0	41800000	12297750	0	41800000	12297750	#DIV/0!	0.294205
Pyridoxal-dependent decarboxylase domain-containing protein 1	PDXDC1	0	17061000	5180150	0	17061000	5180150	#DIV/0!	0.303625
Eukaryotic translation initiation factor 4B	EIF4B	-7249000	81065000	25179000	0	81065000	25179000	#DIV/0!	0.310603
Transcription elongation factor SPT6	SUPT6H	0	11707850	3718450	0	11707850	3718450	#DIV/0!	0.317603
Hexokinase;Hexokinase-2	HK2	0	19955500	6458000	0	19955500	6458000	#DIV/0!	0.32362
Proteasome-associated protein ECM29 homolog	KIAA0368;ECM29	0	24559000	7956000	0	24559000	7956000	#DIV/0!	0.323955
Serine/threonine-protein phosphatase 2A 55 kDa regulatory subunit B alpha isoform	PPP2R2A	1244150	24949000	8144700	1244150	24949000	8144700	20.053	0.326454
DnaJ homolog subfamily A member 1	DNAJA1	869500	27476500	9045850	869500	27476500	9045850	31.6003	0.329221
Gem-associated protein 5	GEMIN5	0	26086000	8714500	0	26086000	8714500	#DIV/0!	0.334068
Cytoplasmic dynein 1 heavy chain 1	DYNC1H1	-9605000	111642000	37611500	0	111642000	37611500	#DIV/0!	0.336894
Cytoskeleton-associated protein 2	CKAP2	438775	7019350	2467800	438775	7019350	2467800	15.9976	0.351571
Structural maintenance of chromosomes protein 1A;Structural maintenance of chromosomes protein	SMC1A	-95850	17242450	6066700	0	17242450	6066700	#DIV/0!	0.351847
Tyrosine-protein phosphatase non-receptor type 23	PTPN23	0	5397800	1901350	0	5397800	1901350	#DIV/0!	0.352245
Peptidyl-prolyl cis-trans isomerase D	PPID	2609400	15663500	5648550	2609400	15663500	5648550	6.00272	0.360619
RuvB-like 1 - also, CELL DIVISION	RUVBL1	1532900	114964400	41801400	1532900	114964400	41801400	74.998	0.363603
2,5-phosphodiesterase 12	PDE12	1928700	16515000	6043650	1928700	16515000	6043650	8.56276	0.365949
Cytosolic non-specific dipeptidase	CNDP2	0	18533500	6861500	0	18533500	6861500	#DIV/0!	0.370221
Vacuolar protein sorting-associated protein 29	VPS29	0	17162500	6364500	0	17162500	6364500	#DIV/0!	0.370838
Sciellin	SCEL	0	6317100	2401650	0	6317100	2401650	#DIV/0!	0.380182
Thioredoxin-like protein 1	TXNL1	-1844350	57486050	22496050	0	57486050	22496050	#DIV/0!	0.391331
UDP-glucose 6-dehydrogenase	UGDH	-1952150	131121250	51961250	0	131121250	51961250	#DIV/0!	0.396284
Translational activator GCN1	GCN1L1	0	15915700	6367000	0	15915700	6367000	#DIV/0!	0.400045
Low molecular weight phosphotyrosine protein phosphatase	ACP1	2612400	29538500	11918000	2612400	29538500	11918000	11.307	0.403473
Aurora kinase A	AURKA	0	18937500	7649500	0	18937500	7649500	#DIV/0!	0.403934
E3 ubiquitin-protein ligase CHIP	STUB1	0	18454500	7458050	0	18454500	7458050	#DIV/0!	0.404132
Sequestosome-1	SQSTM1	0	10985800	4472600	0	10985800	4472600	#DIV/0!	0.407126
Ribosomal L1 domain-containing protein 1	RSL1D1	-989250	11124850	4570100	0	11124850	4570100	#DIV/0!	0.410801
Splicing factor 3B subunit 2	SF3B2	0	27084300	11212650	0	27084300	11212650	#DIV/0!	0.413991
Tubulin-folding cofactor B	TBCB	0	15277500	6340000	0	15277500	6340000	#DIV/0!	0.414989
Serine/arginine-rich splicing factor 1	SRSF1	-7972200	18555500	7832000	0	18555500	7832000	#DIV/0!	0.422085
Septin-11	SEPT11	-1309350	31019600	13726600	0	31019600	13726600	#DIV/0!	0.442514
Ataxin-2-like protein	ATXN2L	8677000	13024550	5777500	8677000	13024550	5777500	1.50104	0.443585
U2 snRNP-associated SURP motif-containing protein	U2SURP	0	30317500	13487750	0	30317500	13487750	#DIV/0!	0.444883
6-phosphogluconate dehydrogenase, decarboxylating	PGD	31023550	368149050	167509050	31023550	368149050	167509050	11.8668	0.455003
DNA-directed RNA polymerases I and III subunit RPAC1	POLR1C	-3884350	4899650	2254100	0	4899650	2254100	#DIV/0!	0.460053
26S protease regulatory subunit 7	PSMC2	0	7523700	3486700	0	7523700	3486700	#DIV/0!	0.463429
Cytoskeleton-associated protein 5 - also CELL DIVISION	CKAP5	0	75073250	35306500	0	75073250	35306500	#DIV/0!	0.470294
Cyclin-dependent kinase 1	CDC2;CDK1	-4004300	66343500	31239000	0	66343500	31239000	#DIV/0!	0.470868
Heterogeneous nuclear ribonucleoprotein R	HNRNPR	0	11233150	5333500	0	11233150	5333500	#DIV/0!	0.4748
Ribosomal protein S6 kinase;Ribosomal protein S6 kinase alpha-1	RPS6KA1	296800	46896500	22407500	296800	46896500	22407500	158.007	0.477808
DnaJ homolog subfamily C member 9	DNAJC9	-360150	12985200	6205600	0	12985200	6205600	#DIV/0!	0.477898
Inosine-5-monophosphate dehydrogenase 2	IMPDH2	-512050	26238950	12541450	0	26238950	12541450	#DIV/0!	0.477971
116 kDa U5 small nuclear ribonucleoprotein component	EFTUD2	405115	33152500	16059000	405115	33152500	16059000	81.8348	0.484398
ATP-dependent RNA helicase DDX42	DDX42	948600	17393000	8561100	948600	17393000	8561100	18.3354	0.492215
Bifunctional 3-phosphoadenosine 5-phosphosulfate synthase 1;Sulfate adenylyltransferase;Adenylyl-sulfate kinase	PAPSS1	0	50572500	25247500	0	50572500	25247500	#DIV/0!	0.499234
Vasodilator-stimulated phosphoprotein	VASP	0	32634500	16371000	0	32634500	16371000	#DIV/0!	0.501647
Ataxin-10	ATXN10	0	11267950	5661350	0	11267950	5661350	#DIV/0!	0.502429
Ribosome-binding protein 1	RRBP1	0	3353250	1691390	0	3353250	1691390	#DIV/0!	0.504403
Eukaryotic translation initiation factor 4 gamma 2	EIF4G2	3783600	68215000	68730000	3783600	68215000	68730000	18.0291	1.00755
ATP-citrate synthase	ACLY	1042600	72288000	73325500	1042600	72288000	73325500	69.3344	1.01435
PDZ and LIM domain protein 1	PDLIM1	1530850	57793000	58662000	1530850	57793000	58662000	37.7522	1.01504
Myosin regulatory light chain 12A;Myosin regulatory light chain 12B;Myosin regulatory light polypeptide 9	MYL12A;MYL12B;MYL9	1415800	15911000	16226550	1415800	15911000	16226550	11.2382	1.01983
Eukaryotic translation initiation factor 5	EIF5	-2223850	27888650	28667150	0	27888650	28667150	#DIV/0!	1.02791
Ubiquitin thioesterase OTUB1	OTUB1	0	7594300	7826000	0	7594300	7826000	#DIV/0!	1.03051
Fatty acid synthase;[Acyl-carrier-protein] S-acetyltransferase;[Acyl-carrier-protein] S-malonyltransferase;3-oxoacyl-[acyl-carrier-protein] synthase;3-oxoacyl-[acyl-carrier-protein] reductase;3-hydroxyacyl-[acyl-carrier-protein] dehydratase;Enoyl-[acyl-carrier-protein] reductase;Oleoyl-[acyl-carrier-protein] hydrolase	FASN	12048500	491225000	509800000	12048500	491225000	509800000	40.7706	1.03781
Protein kinase C and casein kinase substrate in neurons protein 2	PACSIN2	0	11049050	11541350	0	11049050	11541350	#DIV/0!	1.04456
Glycogen [starch] synthase, muscle	GYS1	0	4412850	4645150	0	4412850	4645150	#DIV/0!	1.05264
Eukaryotic translation initiation factor 4 gamma 1	EIF4G1	806100	76855500	81322000	806100	76855500	81322000	95.3424	1.05812
U5 small nuclear ribonucleoprotein 200 kDa helicase	SNRNP200	0	16418000	17419800	0	16418000	17419800	#DIV/0!	1.06102
Glutamine--tRNA ligase	QARS	0	71175500	75541500	0	71175500	75541500	#DIV/0!	1.06134
Guanine nucleotide-binding protein-like 1	GNL1	0	7491650	7964000	0	7491650	7964000	#DIV/0!	1.06305
Sorbitol dehydrogenase	SORD	0	11518500	12246600	0	11518500	12246600	#DIV/0!	1.06321
Dihydropyrimidinase-related protein 2	DPYSL2	0	73694000	78840500	0	73694000	78840500	#DIV/0!	1.06984
DnaJ homolog subfamily B member 1	DNAJB1	0	56498500	60782000	0	56498500	60782000	#DIV/0!	1.07582
Glucose-6-phosphate isomerase	GPI	-2744950	42423550	45908050	0	42423550	45908050	#DIV/0!	1.08214
Serine/threonine-protein phosphatase 2A 65 kDa regulatory subunit A alpha isoform	PPP2R1A	0	33051500	36543000	0	33051500	36543000	#DIV/0!	1.10564
Far upstream element-binding protein 3	FUBP3	0	26075350	28859000	0	26075350	28859000	#DIV/0!	1.10675
L-aminoadipate-semialdehyde dehydrogenase-phosphopantetheinyl transferase	AASDHPPT	0	7193000	8048700	0	7193000	8048700	#DIV/0!	1.11896
Nucleoside diphosphate kinase;Nucleoside diphosphate kinase B	NME1-NME2;NME2;NME1	-25951900	159715600	179410600	0	159715600	179410600	#DIV/0!	1.12331
PDZ and LIM domain protein 5	PDLIM5	1156800	83968000	95183500	1156800	83968000	95183500	72.5864	1.13357
Testin	TES	1603950	8109500	9266750	1603950	8109500	9266750	5.05596	1.1427
Leucine-rich repeat-containing protein 47	LRRC47	968850	31227700	35690000	968850	31227700	35690000	32.2317	1.1429
Ubiquitin carboxyl-terminal hydrolase 5	USP5	0	26997000	31600500	0	26997000	31600500	#DIV/0!	1.17052
ATPase ASNA1	ASNA1	0	8157500	9597450	0	8157500	9597450	#DIV/0!	1.17652
CD2-associated protein	CD2AP	0	13352000	15712500	0	13352000	15712500	#DIV/0!	1.17679
Obg-like ATPase 1	OLA1	-465500	57323000	67708500	0	57323000	67708500	#DIV/0!	1.18118
T-complex protein 1 subunit zeta	CCT6A	4928900	124813350	147583350	4928900	124813350	147583350	25.3228	1.18243
Importin subunit alpha-4	KPNA3	0	10785700	12800000	0	10785700	12800000	#DIV/0!	1.18676
Ras GTPase-activating protein-binding protein 2	G3BP2	53950	7003400	8314050	53950	7003400	8314050	129.813	1.18714
Small nuclear ribonucleoprotein Sm D3	SNRPD3	-2697650	24487100	29137600	0	24487100	29137600	#DIV/0!	1.18992
Far upstream element-binding protein 1	FUBP1	-3703200	28014300	33404300	0	28014300	33404300	#DIV/0!	1.1924
Calponin;Calponin-2	CNN2	0	14263000	17240000	0	14263000	17240000	#DIV/0!	1.20872
Nuclear migration protein nudC	NUDC	0	16609000	20234000	0	16609000	20234000	#DIV/0!	1.21826
Histidine triad nucleotide-binding protein 1	HINT1	0	18056500	22494500	0	18056500	22494500	#DIV/0!	1.24578
F-actin-capping protein subunit beta	CAPZB	1224150	40174000	50571000	1224150	40174000	50571000	32.8179	1.2588
Tubulin beta-3 chain	TUBB3	1345750	56543950	71571950	1345750	56543950	71571950	42.0167	1.26578
Coatomer subunit alpha;Xenin;Proxenin	COPA	0	28058500	35741500	0	28058500	35741500	#DIV/0!	1.27382
Signal transducer and activator of transcription 1-alpha/beta;Signal transducer and activator of transcription	STAT1	712550	46489500	59606500	712550	46489500	59606500	65.2438	1.28215
Tight junction protein ZO-1	TJP1	0	25960500	33531500	0	25960500	33531500	#DIV/0!	1.29164
Microtubule-associated protein RP/EB family member 1	MAPRE1	0	13617300	17597500	0	13617300	17597500	#DIV/0!	1.29229
Elongation factor 1-beta	EEF1B2	0	28894500	38423000	0	28894500	38423000	#DIV/0!	1.32977
Cell cycle and apoptosis regulator protein 2	CCAR2	0	31211850	42176000	0	31211850	42176000	#DIV/0!	1.35128
Histone-binding protein RBBP4	RBBP4	-20275100	28133000	38193500	0	28133000	38193500	#DIV/0!	1.3576
Upstream-binding protein 1	UBP1	43935950	372755000	508320000	43935950	372755000	508320000	8.48405	1.36368
Serine/threonine-protein phosphatase PP1-beta catalytic subunit;Serine/threonine-protein phosphatase	PPP1CB	0	37498000	51470500	0	37498000	51470500	#DIV/0!	1.37262
Ubiquitin-conjugating enzyme E2 variant 1;Ubiquitin-conjugating enzyme E2 variant 2	TMEM189-UBE2V1;UBE2V1;UBE2V2	762700	8607500	11863950	762700	8607500	11863950	11.2856	1.37833
Ribonucleoside-diphosphate reductase large subunit	RRM1	0	11829000	16588950	0	11829000	16588950	#DIV/0!	1.4024
Nucleosome assembly protein 1-like 1	NAP1L1	-31258000	73316050	102976050	0	73316050	102976050	#DIV/0!	1.40455
NEDD8-conjugating enzyme Ubc12	UBE2M	-3797000	12101000	17196500	0	12101000	17196500	#DIV/0!	1.42108
Bifunctional glutamate/proline--tRNA ligase;Glutamate--tRNA ligase;Proline--tRNA ligase	EPRS	1202750	86361500	123519000	1202750	86361500	123519000	71.8034	1.43026
Glucose-6-phosphate 1-dehydrogenase	G6PD	0	30596500	44057000	0	30596500	44057000	#DIV/0!	1.43994
Cysteine and glycine-rich protein 1	CSRP1	2158200	20316000	29299500	2158200	20316000	29299500	9.4134	1.44219
Heterogeneous nuclear ribonucleoprotein U-like protein 2	HNRNPUL2-BSCL2;HNRNPUL2	-892050	15261650	22277650	0	15261650	22277650	#DIV/0!	1.45971
Dynamin-2;Dynamin-1	DNM2;DNM1	-1449800	29112200	42668200	0	29112200	42668200	#DIV/0!	1.46565
Importin-4	IPO4	0	3268150	4797300	0	3268150	4797300	#DIV/0!	1.46789
40S ribosomal protein S10;Putative 40S ribosomal protein S10-like	RPS10;RPS10-NUDT3;RPS10P5	0	20787350	30601500	0	20787350	30601500	#DIV/0!	1.47212
Eukaryotic translation initiation factor 4H	EIF4H	6021350	52105350	76791850	6021350	52105350	76791850	8.65343	1.47378
Ribosomal protein L15;60S ribosomal protein L15	RPL15	0	8127650	12068500	0	8127650	12068500	#DIV/0!	1.48487
Nicotinamide phosphoribosyltransferase	NAMPT	0	42589500	63843000	0	42589500	63843000	#DIV/0!	1.49903
Putative RNA-binding protein Luc7-like 2	LUC7L2	969800	3837400	5756800	969800	3837400	5756800	3.9569	1.50018
Peptidyl-prolyl cis-trans isomerase FKBP4;Peptidyl-prolyl cis-trans isomerase FKBP4, N-terminally processed	FKBP4	2367350	37231500	56452000	2367350	37231500	56452000	15.7271	1.51624
Cullin-associated NEDD8-dissociated protein 1	CAND1	-1707800	71034500	107710000	0	71034500	107710000	#DIV/0!	1.51631
DnaJ homolog subfamily C member 7	DNAJC7	0	17284500	26386500	0	17284500	26386500	#DIV/0!	1.5266
Splicing factor 3B subunit 1	SF3B1	722350	12550000	19170500	722350	12550000	19170500	17.3738	1.52753
Alpha-actinin-1	ACTN1	811300	76918000	117838500	811300	76918000	117838500	94.8083	1.532
Bifunctional purine biosynthesis protein PURH;Phosphoribosylaminoimidazolecarboxamide formyltransferase;IMP cyclohydrolase	ATIC	0	10273600	15985750	0	10273600	15985750	#DIV/0!	1.556
Polyadenylate-binding protein;Polyadenylate-binding protein 1;Polyadenylate-binding protein 3	PABPC1;PABPC3	-786140	139298000	216983000	0	139298000	216983000	#DIV/0!	1.55769
Isoleucine--tRNA ligase, cytoplasmic	IARS	447000	38453600	60043100	447000	38453600	60043100	86.026	1.56144
Lysine--tRNA ligase	KARS	0	19054000	29759900	0	19054000	29759900	#DIV/0!	1.56187
Copine-1	CPNE1	0	9293500	14543800	0	9293500	14543800	#DIV/0!	1.56494
Cytoplasmic FMR1-interacting protein 1;Cytoplasmic FMR1-interacting protein 2	CYFIP1;CYFIP2	0	5837750	9136400	0	5837750	9136400	#DIV/0!	1.56506
Puromycin-sensitive aminopeptidase	NPEPPS	0	9615000	15300600	0	9615000	15300600	#DIV/0!	1.59133
Transitional endoplasmic reticulum ATPase	VCP	896500	67870000	109932000	896500	67870000	109932000	75.7055	1.61974
Clathrin heavy chain;Clathrin heavy chain 1	CLTC	7387850	134685850	218521850	7387850	134685850	218521850	18.2307	1.62246
Eukaryotic translation initiation factor 3 subunit L	EIF3L	856750	7810250	13057500	856750	7810250	13057500	9.11614	1.67184
Septin-2	SEPT2	-614550	12404450	21391950	0	12404450	21391950	#DIV/0!	1.72454
Heat shock 70 kDa protein 1B;Heat shock 70 kDa protein 1A	HSPA1B;HSPA1A	-1136850	134900150	237822150	0	134900150	237822150	#DIV/0!	1.76295
Actin-related protein 3	ACTR3	1328350	14584150	25847700	1328350	14584150	25847700	10.9791	1.77231
F-actin-capping protein subunit alpha-1	CAPZA1	-932000	34457950	61411450	0	34457950	61411450	#DIV/0!	1.78221
Mitotic checkpoint protein BUB3	BUB3	0	14984250	27190500	0	14984250	27190500	#DIV/0!	1.81461
Cleavage and polyadenylation specificity factor subunit 5	NUDT21	0	23599000	43198350	0	23599000	43198350	#DIV/0!	1.83052
Eukaryotic peptide chain release factor subunit 1	ETF1	-3611900	16675600	30564050	0	16675600	30564050	#DIV/0!	1.83286
Coatomer subunit beta	COPB1	0	17883500	32997800	0	17883500	32997800	#DIV/0!	1.84515
Interleukin enhancer-binding factor 2	ILF2	-8689500	8121000	15378000	0	8121000	15378000	#DIV/0!	1.89361
Aminopeptidase B	RNPEP	0	13609000	25958500	0	13609000	25958500	#DIV/0!	1.90745
Histone deacetylase 1;Histone deacetylase 2	HDAC1;HDAC2	-4012900	6516150	12453650	0	6516150	12453650	#DIV/0!	1.9112
Protein S100-A10	S100A10	-9378000	32387100	62974000	0	32387100	62974000	#DIV/0!	1.94442
Heterogeneous nuclear ribonucleoprotein H3	HNRNPH3	0	5112000	10013550	0	5112000	10013550	#DIV/0!	1.95883
14-3-3 protein eta	YWHAH	0	17356500	34188500	0	17356500	34188500	#DIV/0!	1.96978
Unconventional myosin-Ic	MYO1C	0	12849000	25370500	0	12849000	25370500	#DIV/0!	1.97451
Isocitrate dehydrogenase [NADP] cytoplasmic	IDH1	-2460150	22198400	44263400	0	22198400	44263400	#DIV/0!	1.99399
Ezrin	EZR	7782200	130416850	267201850	7782200	130416850	267201850	16.7584	2.04883
Poly(rC)-binding protein 1	PCBP1	6600000	43309000	88846000	6600000	43309000	88846000	6.56197	2.05144
Copine-3	CPNE3	2495600	18305100	39023600	2495600	18305100	39023600	7.33495	2.13184
Protein Red	IK	0	3917850	8390200	0	3917850	8390200	#DIV/0!	2.14153
Serine--tRNA ligase, cytoplasmic	SARS	0	13952550	30167550	0	13952550	30167550	#DIV/0!	2.16215
Ubiquitin-like modifier-activating enzyme 1	UBA1	0	22034700	48287500	0	22034700	48287500	#DIV/0!	2.19143
Plastin-3	PLS3	0	21866550	48129000	0	21866550	48129000	#DIV/0!	2.20103
Rab GDP dissociation inhibitor beta	GDI2	0	12497000	27573500	0	12497000	27573500	#DIV/0!	2.20641
Proteasome subunit alpha type-1;Proteasome subunit alpha type	PSMA1	-1204750	7315250	16178250	0	7315250	16178250	#DIV/0!	2.21158
Leukotriene A-4 hydrolase	LTA4H	0	5920500	13287500	0	5920500	13287500	#DIV/0!	2.24432
Dynamin-1-like protein	DNM1L	0	2538650	5725450	0	2538650	5725450	#DIV/0!	2.25531
ATP-dependent RNA helicase DDX3X;ATP-dependent RNA helicase DDX3Y	DDX3X;DDX3Y	-681850	19874050	47038050	0	19874050	47038050	#DIV/0!	2.36681
Triosephosphate isomerase	TPI1	0	14630600	34714000	0	14630600	34714000	#DIV/0!	2.3727
Actin-related protein 2	ACTR2	0	11840000	29045200	0	11840000	29045200	#DIV/0!	2.45314
AP-2 complex subunit beta	AP2B1	0	9546600	24820000	0	9546600	24820000	#DIV/0!	2.59988
Carbonyl reductase [NADPH] 1	CBR1	0	3834800	10061500	0	3834800	10061500	#DIV/0!	2.62374
Actin-related protein 2/3 complex subunit 2	ARPC2	861900	9384750	24755000	861900	9384750	24755000	10.8884	2.63779
Calcium homeostasis endoplasmic reticulum protein	CHERP	0	2018200	5357500	0	2018200	5357500	#DIV/0!	2.65459
Integrin-linked protein kinase	ILK	0	3504500	9357450	0	3504500	9357450	#DIV/0!	2.67012
Extended synaptotagmin-1	ESYT1	0	1890050	5118950	0	1890050	5118950	#DIV/0!	2.70837
Importin-5	IPO5	0	7722650	20925500	0	7722650	20925500	#DIV/0!	2.70963
Pre-mRNA-processing-splicing factor 8	PRPF8	0	10261500	28657000	0	10261500	28657000	#DIV/0!	2.79267
Leucine-rich repeat-containing protein 59	LRRC59	1902350	11395500	32660000	1902350	11395500	32660000	5.99022	2.86604
Ubiquitin carboxyl-terminal hydrolase;Ubiquitin carboxyl-terminal hydrolase 14	USP14	1513250	9924950	29586000	1513250	9924950	29586000	6.5587	2.98097
Translationally-controlled tumor protein;TPT1-like protein	TPT1	3891750	13374500	39930500	3891750	13374500	39930500	3.43663	2.98557
Transgelin-2	TAGLN2	3613300	17431000	53235000	3613300	17431000	53235000	4.82412	3.05404
Platelet-activating factor acetylhydrolase IB subunit beta	PAFAH1B2	1230200	5554500	17505800	1230200	5554500	17505800	4.51512	3.15164
Coatomer subunit delta	ARCN1	0	5709950	20187700	0	5709950	20187700	#DIV/0!	3.53553
Actin-related protein 2/3 complex subunit 4	ARPC4-TTLL3;ARPC4	1630400	12754550	45340650	1630400	12754550	45340650	7.82296	3.55486
KH domain-containing, RNA-binding, signal transduction-associated protein 1	KHDRBS1	-3500800	5628400	20175900	0	5628400	20175900	#DIV/0!	3.58466
Eukaryotic translation initiation factor 3 subunit G	EIF3G	0	4762600	17387150	0	4762600	17387150	#DIV/0!	3.65077
Proteasome activator complex subunit 3	PSME3	0	1558500	5690000	0	1558500	5690000	#DIV/0!	3.65095
Heterogeneous nuclear ribonucleoprotein D0	HNRNPD	-12803250	18149000	66274500	0	18149000	66274500	#DIV/0!	3.65169
Ras GTPase-activating-like protein IQGAP1	IQGAP1	0	20242850	74398500	0	20242850	74398500	#DIV/0!	3.6753
Phosphatidylethanolamine-binding protein 1;Hippocampal cholinergic neurostimulating peptide	PEBP1	1584800	11039300	40701500	1584800	11039300	40701500	6.96574	3.68696
Rho GDP-dissociation inhibitor 1	ARHGDIA	-2749000	12856350	49122800	0	12856350	49122800	#DIV/0!	3.8209
Eukaryotic translation initiation factor 3 subunit F	EIF3F	0	9061000	35358900	0	9061000	35358900	#DIV/0!	3.90232
AP-3 complex subunit beta-1	AP3B1	0	2014750	8339700	0	2014750	8339700	#DIV/0!	4.13932
Putative heat shock protein HSP 90-beta 2	HSP90AB2P	0	8849000	37425000	0	8849000	37425000	#DIV/0!	4.22929
Thyroid hormone receptor-associated protein 3	THRAP3	-5931250	8259430	38162175	0	8259430	38162175	#DIV/0!	4.62044
Basic leucine zipper and W2 domain-containing protein 1	BZW1	3047350	6907500	34722000	3047350	6907500	34722000	2.26672	5.02671
Zyxin	ZYX	0	352640	2662300	0	352640	2662300	#DIV/0!	7.54963
WD repeat-containing protein 43	WDR43	-1617600	1325800	10898800	0	1325800	10898800	#DIV/0!	8.22055
Tryptophan--tRNA ligase, cytoplasmic;T1-TrpRS;T2-TrpRS	WARS	0	2136350	17762050	0	2136350	17762050	#DIV/0!	8.3142
Cystatin-B	CSTB	0	9091000	100754000	0	9091000	100754000	#DIV/0!	11.0828
60S ribosomal protein L23	RPL23	6175500	8579000	129354500	6175500	8579000	129354500	1.3892	15.078
Glutathione reductase, mitochondrial	GSR	-647050	921050	15929350	0	921050	15929350	#DIV/0!	17.2948
Protein disulfide-isomerase	P4HB	-1828850	327800	17952000	0	327800	17952000	#DIV/0!	54.7651

## Sheet: FQI1 increases
Factor Quinolinone Inhibitors disrupt spindles and multiple LSF (TFCP2)-protein interactions in mitosis, including with microtubule-associated proteins: Yunes, et al
Protein names	Gene names	DMSO Intensity adj	Dox Intensity adj	Dox+FQI1 Intensity adj	DMSO Intensity corr.	Dox Intensity corr.	Dox+FQI1 Intensity corr.	Dox/DMSO	FQI1/Dox
Oxygen-dependent coproporphyrinogen-III oxidase, mitochondrial	CPOX	-827650	15391150	-1031750	0	15391150	0	#DIV/0!	0
Protein phosphatase 1 regulatory subunit 12A	PPP1R12A	0	15148000	0	0	15148000	0	#DIV/0!	0
Kinesin-like protein KIF23;Kinesin-like protein	KIF23	0	13500650	0	0	13500650	0	#DIV/0!	0
Rho guanine nucleotide exchange factor 16	ARHGEF16	0	13121250	0	0	13121250	0	#DIV/0!	0
U4/U6 small nuclear ribonucleoprotein Prp4	PRPF4	676500	11656000	0	676500	11656000	0	17.2299	0
Replication factor C subunit 3	RFC3	0	10713950	0	0	10713950	0	#DIV/0!	0
26S proteasome non-ATPase regulatory subunit 3	PSMD3	0	10588350	0	0	10588350	0	#DIV/0!	0
Aspartate--tRNA ligase, cytoplasmic	DARS	0	10541350	0	0	10541350	0	#DIV/0!	0
ATP-dependent RNA helicase DDX18	DDX18	-4915250	10471750	-4915250	0	10471750	0	#DIV/0!	0
Sialic acid synthase	NANS	0	10396950	0	0	10396950	0	#DIV/0!	0
UMP-CMP kinase	CMPK1	0	9750050	0	0	9750050	0	#DIV/0!	0
Tax1-binding protein 1	TAX1BP1	0	9706950	0	0	9706950	0	#DIV/0!	0
60S ribosomal protein L14	RPL14	-29554300	9658000	-14570250	0	9658000	0	#DIV/0!	0
40S ribosomal protein S5;40S ribosomal protein S5, N-terminally processed	RPS5	1916850	8295000	0	1916850	8295000	0	4.32741	0
Ras-related protein Rab-11A;Ras-related protein Rab-11B	RAB11A;RAB11B	-8606000	7547000	-5825850	0	7547000	0	#DIV/0!	0
Farnesyl pyrophosphate synthase	FDPS	-2742850	6939350	-1022950	0	6939350	0	#DIV/0!	0
3-hydroxyacyl-CoA dehydrogenase type-2	HSD17B10	-1539300	6789000	-1434800	0	6789000	0	#DIV/0!	0
Proteasome activator complex subunit 1	PSME1	0	6504700	0	0	6504700	0	#DIV/0!	0
Lysophospholipase-like protein 1	LYPLAL1	-2871800	5845800	-2871800	0	5845800	0	#DIV/0!	0
Chromobox protein homolog 8;Chromobox protein homolog 6	CBX8;CBX6	-2680200	5110600	-2680200	0	5110600	0	#DIV/0!	0
Fumarate hydratase, mitochondrial	FH	-3152600	4030200	-5767000	0	4030200	0	#DIV/0!	0
U4/U6.U5 tri-snRNP-associated protein 2	USP39	0	2466950	0	0	2466950	0	#DIV/0!	0
Glycine--tRNA ligase	GARS	-3118400	1686000	-5397000	0	1686000	0	#DIV/0!	0
NAD-dependent malic enzyme, mitochondrial	ME2	-1013550	1159650	-1930350	0	1159650	0	#DIV/0!	0
60S ribosomal protein L5	RPL5	-8817500	24066500	49100	0	24066500	49100	#DIV/0!	0.00204018
Splicing factor 1	SF1	1646950	34854000	582500	1646950	34854000	582500	21.1628	0.0167126
DDRGK domain-containing protein 1	DDRGK1	0	15835000	398255	0	15835000	398255	#DIV/0!	0.0251503
Ribosomal RNA-processing protein 8	RRP8	-890880	5808800	152550	0	5808800	152550	#DIV/0!	0.0262619
Serine-threonine kinase receptor-associated protein	STRAP	-1753300	44976500	1865500	0	44976500	1865500	#DIV/0!	0.0414772
Exportin-2	CSE1L	2874150	2203095500	98303000	2874150	2203095500	98303000	766.521	0.0446204
Phenylalanine--tRNA ligase alpha subunit	FARSA	-2515050	16601450	977050	0	16601450	977050	#DIV/0!	0.0588533
14-3-3 protein theta	YWHAQ	-9906500	98750000	6204450	0	98750000	6204450	#DIV/0!	0.0628299
DNA repair protein RAD50	RAD50	-1131800	8878500	684400	0	8878500	684400	#DIV/0!	0.0770851
ATPase family AAA domain-containing protein 3A;ATPase family AAA domain-containing protein 3B;ATPase family AAA domain-containing protein 3C	ATAD3A;ATAD3B;ATAD3C	1068450	18705650	1562300	1068450	18705650	1562300	17.5073	0.0835202
U2 small nuclear ribonucleoprotein A	SNRPA1	0	6589300	565850	0	6589300	565850	#DIV/0!	0.0858741
Small nuclear ribonucleoprotein Sm D2	SNRPD2	1614250	15648200	1353900	1614250	15648200	1353900	9.69379	0.0865211
Unconventional myosin-Ib	MYO1B	0	28373500	2951750	0	28373500	2951750	#DIV/0!	0.104032
ATP-dependent RNA helicase DDX1	DDX1	0	11643850	1243250	0	11643850	1243250	#DIV/0!	0.106773
Aminoacyl tRNA synthase complex-interacting multifunctional protein 1;Endothelial monocyte-activating polypeptide 2	AIMP1	0	32757500	4053350	0	32757500	4053350	#DIV/0!	0.123738
Structural maintenance of chromosomes flexible hinge domain-containing protein 1	SMCHD1	0	8769000	1132450	0	8769000	1132450	#DIV/0!	0.129142
Condensin complex subunit 2	NCAPH	0	15947750	2136350	0	15947750	2136350	#DIV/0!	0.133959
Leucine-rich repeat-containing protein 40	LRRC40	0	5397250	740850	0	5397250	740850	#DIV/0!	0.137264
Serine/arginine repetitive matrix protein 1	SRRM1	-2367450	5127650	770800	0	5127650	770800	#DIV/0!	0.150322
Ran-specific GTPase-activating protein	RANBP1	-6698000	26976500	4220500	0	26976500	4220500	#DIV/0!	0.156451
Annexin;Annexin A5	ANXA5	1015550	17200500	2718000	1015550	17200500	2718000	16.9371	0.158019
Tubulin beta-6 chain	TUBB6	763850	43607400	7105500	763850	43607400	7105500	57.089	0.162943
Cysteine--tRNA ligase, cytoplasmic	CARS	0	27580500	4570800	0	27580500	4570800	#DIV/0!	0.165726
Poly(U)-binding-splicing factor PUF60	PUF60	0	10061550	1698000	0	10061550	1698000	#DIV/0!	0.168761
Asparagine synthetase [glutamine-hydrolyzing]	ASNS	0	21648500	3979050	0	21648500	3979050	#DIV/0!	0.183803
Protein pelota homolog	PELO	0	18054500	3441750	0	18054500	3441750	#DIV/0!	0.190631
Glyoxylate reductase/hydroxypyruvate reductase	GRHPR	-3914950	16204050	3100550	0	16204050	3100550	#DIV/0!	0.191344
Nucleoprotein TPR	TPR	0	21376000	4174950	0	21376000	4174950	#DIV/0!	0.19531
Heterogeneous nuclear ribonucleoprotein L-like	HNRNPLL;HNRPLL	0	8253650	1634250	0	8253650	1634250	#DIV/0!	0.198003
tRNA-splicing ligase RtcB homolog	RTCB	0	15592000	3095300	0	15592000	3095300	#DIV/0!	0.198518
Phosphoserine aminotransferase	PSAT1	775100	16470000	3367900	775100	16470000	3367900	21.2489	0.204487
Telomere length regulation protein TEL2 homolog	TELO2	0	3776400	778900	0	3776400	778900	#DIV/0!	0.206255
Eukaryotic translation initiation factor 2A;Eukaryotic translation initiation factor 2A, N-terminally processed	EIF2A	-1781200	11458700	2402910	0	11458700	2402910	#DIV/0!	0.209702
LIM domain and actin-binding protein 1	LIMA1	0	5850900	1228300	0	5850900	1228300	#DIV/0!	0.209934
Metastasis-associated protein MTA2	MTA2	-2387200	44545800	9593300	0	44545800	9593300	#DIV/0!	0.215358
Na(+)/H(+) exchange regulatory cofactor NHE-RF1	SLC9A3R1	0	10804500	2332050	0	10804500	2332050	#DIV/0!	0.215841
Ribonucleases P/MRP protein subunit POP1	POP1	639250	3133100	708715	639250	3133100	708715	4.90121	0.226202
Serine/threonine-protein phosphatase;Serine/threonine-protein phosphatase PP1-alpha catalytic subunit	PPP1CA	1071150	27910000	6313500	1071150	27910000	6313500	26.0561	0.226209
Kinesin-like protein KIF20A;Kinesin-like protein	KIF20A	0	10023700	2428200	0	10023700	2428200	#DIV/0!	0.242246
Ran GTPase-activating protein 1	RANGAP1	2070100	94156500	22872000	2070100	94156500	22872000	45.484	0.242915
Heat shock protein 105 kDa	HSPH1	564400	23425000	5735500	564400	23425000	5735500	41.5043	0.244845
Trifunctional purine biosynthetic protein adenosine-3;Phosphoribosylamine--glycine ligase;Phosphoribosylformylglycinamidine cyclo-ligase;Phosphoribosylglycinamide formyltransferase	GART	0	18440050	4528850	0	18440050	4528850	#DIV/0!	0.245599
Pre-mRNA-processing factor 6	PRPF6	0	13490500	3348700	0	13490500	3348700	#DIV/0!	0.248227
Prohibitin-2	PHB2	2951035	6483285	1650635	2951035	6483285	1650635	2.19695	0.254599
Thioredoxin reductase 1, cytoplasmic	TXNRD1	-4514050	26512450	6799950	0	26512450	6799950	#DIV/0!	0.256481
N-alpha-acetyltransferase 15, NatA auxiliary subunit	NAA15	0	14517500	3734850	0	14517500	3734850	#DIV/0!	0.257265
Nuclear pore complex protein Nup93	NUP93	0	33541500	8862500	0	33541500	8862500	#DIV/0!	0.264225
Probable ATP-dependent RNA helicase DDX23	DDX23	0	7736600	2057700	0	7736600	2057700	#DIV/0!	0.26597
Unconventional myosin-VI	MYO6	0	72674500	19792500	0	72674500	19792500	#DIV/0!	0.272344
Vigilin	HDLBP	0	41883000	11828000	0	41883000	11828000	#DIV/0!	0.282406
Catenin beta-1	CTNNB1	814800	36407500	10483500	814800	36407500	10483500	44.6827	0.287949
Fragile X mental retardation syndrome-related protein 1	FXR1	203965	24938000	7196000	203965	24938000	7196000	122.266	0.288556
Kinesin-like protein KIF2C;Kinesin-like protein	KIF2C	0	20334500	5977350	0	20334500	5977350	#DIV/0!	0.293951
Calcyclin-binding protein	CACYBP	0	41800000	12297750	0	41800000	12297750	#DIV/0!	0.294205
Pyridoxal-dependent decarboxylase domain-containing protein 1	PDXDC1	0	17061000	5180150	0	17061000	5180150	#DIV/0!	0.303625
Eukaryotic translation initiation factor 4B	EIF4B	-7249000	81065000	25179000	0	81065000	25179000	#DIV/0!	0.310603
Transcription elongation factor SPT6	SUPT6H	0	11707850	3718450	0	11707850	3718450	#DIV/0!	0.317603
Hexokinase;Hexokinase-2	HK2	0	19955500	6458000	0	19955500	6458000	#DIV/0!	0.32362
Proteasome-associated protein ECM29 homolog	KIAA0368;ECM29	0	24559000	7956000	0	24559000	7956000	#DIV/0!	0.323955
Serine/threonine-protein phosphatase 2A 55 kDa regulatory subunit B alpha isoform	PPP2R2A	1244150	24949000	8144700	1244150	24949000	8144700	20.053	0.326454
DnaJ homolog subfamily A member 1	DNAJA1	869500	27476500	9045850	869500	27476500	9045850	31.6003	0.329221
Gem-associated protein 5	GEMIN5	0	26086000	8714500	0	26086000	8714500	#DIV/0!	0.334068
Cytoplasmic dynein 1 heavy chain 1	DYNC1H1	-9605000	111642000	37611500	0	111642000	37611500	#DIV/0!	0.336894
Cytoskeleton-associated protein 2	CKAP2	438775	7019350	2467800	438775	7019350	2467800	15.9976	0.351571
Structural maintenance of chromosomes protein 1A;Structural maintenance of chromosomes protein	SMC1A	-95850	17242450	6066700	0	17242450	6066700	#DIV/0!	0.351847
Tyrosine-protein phosphatase non-receptor type 23	PTPN23	0	5397800	1901350	0	5397800	1901350	#DIV/0!	0.352245
Peptidyl-prolyl cis-trans isomerase D	PPID	2609400	15663500	5648550	2609400	15663500	5648550	6.00272	0.360619
RuvB-like 1	RUVBL1	1532900	114964400	41801400	1532900	114964400	41801400	74.998	0.363603
2,5-phosphodiesterase 12	PDE12	1928700	16515000	6043650	1928700	16515000	6043650	8.56276	0.365949
Cytosolic non-specific dipeptidase	CNDP2	0	18533500	6861500	0	18533500	6861500	#DIV/0!	0.370221
Vacuolar protein sorting-associated protein 29	VPS29	0	17162500	6364500	0	17162500	6364500	#DIV/0!	0.370838
Sciellin	SCEL	0	6317100	2401650	0	6317100	2401650	#DIV/0!	0.380182
Thioredoxin-like protein 1	TXNL1	-1844350	57486050	22496050	0	57486050	22496050	#DIV/0!	0.391331
UDP-glucose 6-dehydrogenase	UGDH	-1952150	131121250	51961250	0	131121250	51961250	#DIV/0!	0.396284
Translational activator GCN1	GCN1L1	0	15915700	6367000	0	15915700	6367000	#DIV/0!	0.400045
Low molecular weight phosphotyrosine protein phosphatase	ACP1	2612400	29538500	11918000	2612400	29538500	11918000	11.307	0.403473
Aurora kinase A	AURKA	0	18937500	7649500	0	18937500	7649500	#DIV/0!	0.403934
E3 ubiquitin-protein ligase CHIP	STUB1	0	18454500	7458050	0	18454500	7458050	#DIV/0!	0.404132
Sequestosome-1	SQSTM1	0	10985800	4472600	0	10985800	4472600	#DIV/0!	0.407126
Ribosomal L1 domain-containing protein 1	RSL1D1	-989250	11124850	4570100	0	11124850	4570100	#DIV/0!	0.410801
Splicing factor 3B subunit 2	SF3B2	0	27084300	11212650	0	27084300	11212650	#DIV/0!	0.413991
Tubulin-folding cofactor B	TBCB	0	15277500	6340000	0	15277500	6340000	#DIV/0!	0.414989
Serine/arginine-rich splicing factor 1	SRSF1	-7972200	18555500	7832000	0	18555500	7832000	#DIV/0!	0.422085
Septin-11	SEPT11	-1309350	31019600	13726600	0	31019600	13726600	#DIV/0!	0.442514
Ataxin-2-like protein	ATXN2L	8677000	13024550	5777500	8677000	13024550	5777500	1.50104	0.443585
U2 snRNP-associated SURP motif-containing protein	U2SURP	0	30317500	13487750	0	30317500	13487750	#DIV/0!	0.444883
6-phosphogluconate dehydrogenase, decarboxylating	PGD	31023550	368149050	167509050	31023550	368149050	167509050	11.8668	0.455003
DNA-directed RNA polymerases I and III subunit RPAC1	POLR1C	-3884350	4899650	2254100	0	4899650	2254100	#DIV/0!	0.460053
26S protease regulatory subunit 7	PSMC2	0	7523700	3486700	0	7523700	3486700	#DIV/0!	0.463429
Cytoskeleton-associated protein 5	CKAP5	0	75073250	35306500	0	75073250	35306500	#DIV/0!	0.470294
Cyclin-dependent kinase 1	CDC2;CDK1	-4004300	66343500	31239000	0	66343500	31239000	#DIV/0!	0.470868
Heterogeneous nuclear ribonucleoprotein R	HNRNPR	0	11233150	5333500	0	11233150	5333500	#DIV/0!	0.4748
Ribosomal protein S6 kinase;Ribosomal protein S6 kinase alpha-1	RPS6KA1	296800	46896500	22407500	296800	46896500	22407500	158.007	0.477808
DnaJ homolog subfamily C member 9	DNAJC9	-360150	12985200	6205600	0	12985200	6205600	#DIV/0!	0.477898
Inosine-5-monophosphate dehydrogenase 2	IMPDH2	-512050	26238950	12541450	0	26238950	12541450	#DIV/0!	0.477971
116 kDa U5 small nuclear ribonucleoprotein component	EFTUD2	405115	33152500	16059000	405115	33152500	16059000	81.8348	0.484398
ATP-dependent RNA helicase DDX42	DDX42	948600	17393000	8561100	948600	17393000	8561100	18.3354	0.492215
Bifunctional 3-phosphoadenosine 5-phosphosulfate synthase 1;Sulfate adenylyltransferase;Adenylyl-sulfate kinase	PAPSS1	0	50572500	25247500	0	50572500	25247500	#DIV/0!	0.499234
Vasodilator-stimulated phosphoprotein	VASP	0	32634500	16371000	0	32634500	16371000	#DIV/0!	0.501647
Ataxin-10	ATXN10	0	11267950	5661350	0	11267950	5661350	#DIV/0!	0.502429
Ribosome-binding protein 1	RRBP1	0	3353250	1691390	0	3353250	1691390	#DIV/0!	0.504403
Structural maintenance of chromosomes protein 3	SMC3	0	26407000	13377500	0	26407000	13377500	#DIV/0!	0.506589
Tubulin--tyrosine ligase-like protein 12	TTLL12	0	15677500	7950900	0	15677500	7950900	#DIV/0!	0.507154
5-3 exoribonuclease 2	XRN2	-4730750	20858300	10828750	0	20858300	10828750	#DIV/0!	0.519158
Regulator of nonsense transcripts 1	UPF1	0	54962500	28923500	0	54962500	28923500	#DIV/0!	0.526241
Ubiquitin carboxyl-terminal hydrolase;Ubiquitin carboxyl-terminal hydrolase 7	USP7	572700	14799500	7795250	572700	14799500	7795250	25.8416	0.526724
Cold shock domain-containing protein E1	CSDE1	0	28301000	14929000	0	28301000	14929000	#DIV/0!	0.527508
Pachytene checkpoint protein 2 homolog	TRIP13	0	9303350	4914950	0	9303350	4914950	#DIV/0!	0.528299
Glutaredoxin-3	GLRX3	-1857100	23456950	12525450	0	23456950	12525450	#DIV/0!	0.533976
Nuclear mitotic apparatus protein 1	NUMA1	2405105	14236400	7655700	2405105	14236400	7655700	5.91924	0.537755
Eukaryotic translation initiation factor 2 subunit 1	EIF2S1	-357000	58991500	31785500	0	58991500	31785500	#DIV/0!	0.538815
Coatomer subunit gamma-1	COPG1	0	47007500	25386000	0	47007500	25386000	#DIV/0!	0.540041
Phenylalanine--tRNA ligase beta subunit	FARSB	854850	35120000	19043000	854850	35120000	19043000	41.0832	0.542227
TAR DNA-binding protein 43	TARDBP	-4126050	25824500	14099000	0	25824500	14099000	#DIV/0!	0.545954
Catenin alpha-1	CTNNA1	0	25349000	13848500	0	25349000	13848500	#DIV/0!	0.546313
Paraspeckle component 1	PSPC1	0	43526000	23910500	0	43526000	23910500	#DIV/0!	0.549338
Eukaryotic translation initiation factor 3 subunit E	EIF3E	0	27544000	15147000	0	27544000	15147000	#DIV/0!	0.54992
Transformer-2 protein homolog beta	TRA2B	0	4753200	2616700	0	4753200	2616700	#DIV/0!	0.550513
Fatty acid-binding protein, epidermal	FABP5	13776900	114736200	63289900	13776900	114736200	63289900	8.32816	0.551612
Epidermal growth factor receptor kinase substrate 8-like protein 2	EPS8L2	3909950	164264450	90776950	3909950	164264450	90776950	42.0119	0.552627
Transportin-1	TNPO1	-342150	56097700	31021700	0	56097700	31021700	#DIV/0!	0.552994
Myosin-14	MYH14	0	1576515	883650	0	1576515	883650	#DIV/0!	0.560508
ATP-binding cassette sub-family F member 2	ABCF2	912500	14965500	8391000	912500	14965500	8391000	16.4005	0.56069
Mitotic interactor and substrate of PLK1	MISP	0	25219000	14176600	0	25219000	14176600	#DIV/0!	0.56214
LIM domain only protein 7	LMO7	-485200	22511800	12708000	0	22511800	12708000	#DIV/0!	0.564504
Heat shock 70 kDa protein 4	HSPA4	-1075900	37737100	21463100	0	37737100	21463100	#DIV/0!	0.568753
MMS19 nucleotide excision repair protein homolog	MMS19	0	6820750	3913550	0	6820750	3913550	#DIV/0!	0.573771
Plasminogen activator inhibitor 1 RNA-binding protein	SERBP1	0	38845000	22410500	0	38845000	22410500	#DIV/0!	0.576921
CCR4-NOT transcription complex subunit 1	CNOT1	0	10786000	6270000	0	10786000	6270000	#DIV/0!	0.581309
Ubiquitin-associated protein 2-like	UBAP2L	1002500	6352250	3721200	1002500	6352250	3721200	6.33641	0.585808
Zinc finger protein ZPR1	ZPR1	0	5440250	3234700	0	5440250	3234700	#DIV/0!	0.594587
Immunoglobulin-binding protein 1	IGBP1	-906600	6022200	3581500	0	6022200	3581500	#DIV/0!	0.594716
Eukaryotic translation initiation factor 3 subunit I	EIF3I	0	13850000	8237000	0	13850000	8237000	#DIV/0!	0.594729
Plakophilin-3	PKP3	0	35378500	21073100	0	35378500	21073100	#DIV/0!	0.595647
RNA-binding protein 39	RBM39	-69750	19019700	11331200	0	19019700	11331200	#DIV/0!	0.595761
Microtubule-associated protein;Microtubule-associated protein 4	MAP4	1426900	60572500	36451500	1426900	60572500	36451500	42.4504	0.601783
Heterogeneous nuclear ribonucleoprotein U-like protein 1	HNRNPUL1	801150	6957750	4203100	801150	6957750	4203100	8.6847	0.604089
Matrin-3	MATR3	2172000	90354000	54590000	2172000	90354000	54590000	41.5994	0.604179
EH domain-containing protein 4	EHD4	0	12142550	7359650	0	12142550	7359650	#DIV/0!	0.606104
N-acetyl-D-glucosamine kinase	NAGK	0	12441050	7546850	0	12441050	7546850	#DIV/0!	0.606609
Suppressor of G2 allele of SKP1 homolog	SUGT1	-1946000	33636250	20533850	0	33636250	20533850	#DIV/0!	0.610468
EH domain-containing protein 1	EHD1	0	40414000	24804000	0	40414000	24804000	#DIV/0!	0.613748
Tight junction protein ZO-2	TJP2	0	45487000	27997500	0	45487000	27997500	#DIV/0!	0.615506
Calponin-3	CNN3	1918500	69834000	43002000	1918500	69834000	43002000	36.4003	0.615775
Kinesin-like protein KIF11	KIF11	0	23208000	14314500	0	23208000	14314500	#DIV/0!	0.616792
Tyrosine--tRNA ligase, cytoplasmic;Tyrosine--tRNA ligase, cytoplasmic, N-terminally processed;Tyrosine--tRNA ligase	YARS	1988000	58921000	36420000	1988000	58921000	36420000	29.6383	0.618116
40S ribosomal protein S11	RPS11	0	56233000	34938500	0	56233000	34938500	#DIV/0!	0.621317
Vacuolar protein sorting-associated protein 35	VPS35	0	23530100	14653850	0	23530100	14653850	#DIV/0!	0.62277
Eukaryotic translation initiation factor 3 subunit C;Eukaryotic translation initiation factor 3 subunit C-like protein	EIF3C;EIF3CL	0	31901000	20172000	0	31901000	20172000	#DIV/0!	0.632331
Src substrate cortactin	CTTN	2588450	87465500	55423500	2588450	87465500	55423500	33.7907	0.633661
Programmed cell death 6-interacting protein	PDCD6IP	1016500	52090000	33073000	1016500	52090000	33073000	51.2445	0.63492
Cytosol aminopeptidase	LAP3	767450	7259500	4839630	767450	7259500	4839630	9.45925	0.666662
3(2),5-bisphosphate nucleotidase 1	BPNT1	838300	8002650	5372000	838300	8002650	5372000	9.54628	0.671278
Bifunctional UDP-N-acetylglucosamine 2-epimerase/N-acetylmannosamine kinase;UDP-N-acetylglucosamine 2-epimerase (hydrolyzing);N-acetylmannosamine kinase	GNE	0	18691500	12738450	0	18691500	12738450	#DIV/0!	0.68151
Platelet-activating factor acetylhydrolase IB subunit gamma	PAFAH1B3	552750	16355000	11272950	552750	16355000	11272950	29.5884	0.689266
Nucleosome assembly protein 1-like 4	NAP1L4	633800	10498350	7283000	633800	10498350	7283000	16.5641	0.693728
Septin-9	SEPT9	2807650	95025000	66423000	2807650	95025000	66423000	33.845	0.699006
40S ribosomal protein S27	RPS27	-7374500	22312500	15648700	0	22312500	15648700	#DIV/0!	0.701342
Sperm-associated antigen 1	SPAG1	0	1516800	1067350	0	1516800	1067350	#DIV/0!	0.703685
S-adenosylmethionine synthase isoform type-2	MAT2A	0	22973500	16379200	0	22973500	16379200	#DIV/0!	0.712961
Rho-associated protein kinase 2	ROCK2	0	10769150	7687950	0	10769150	7687950	#DIV/0!	0.713886
T-complex protein 1 subunit beta	CCT2	5861750	261914750	187589750	5861750	261914750	187589750	44.682	0.716224
GMP synthase [glutamine-hydrolyzing]	GMPS	-2723800	35872700	25914200	0	35872700	25914200	#DIV/0!	0.722393
Histidine--tRNA ligase, cytoplasmic	HARS	0	11694550	8480000	0	11694550	8480000	#DIV/0!	0.725124
Tensin-4	TNS4	1546100	23514950	17242850	1546100	23514950	17242850	15.2092	0.733272
U1 small nuclear ribonucleoprotein 70 kDa	SNRNP70	0	37840500	27854000	0	37840500	27854000	#DIV/0!	0.73609
E3 ubiquitin-protein ligase UHRF1	UHRF1	1008950	5776000	4267250	1008950	5776000	4267250	5.72476	0.73879
Valine--tRNA ligase	VARS	2173250	75768000	56128500	2173250	75768000	56128500	34.8639	0.740794
Bifunctional 3-phosphoadenosine 5-phosphosulfate synthase 2;Sulfate adenylyltransferase;Adenylyl-sulfate kinase	PAPSS2	674500	113870000	85773000	674500	113870000	85773000	168.821	0.753254
Asparagine--tRNA ligase, cytoplasmic	NARS	1117500	38132650	28860150	1117500	38132650	28860150	34.1232	0.756836
Hsp70-binding protein 1	HSPBP1	0	15673500	11995850	0	15673500	11995850	#DIV/0!	0.765359
Exportin-1	XPO1	4820950	105556950	80880450	4820950	105556950	80880450	21.8955	0.766226
Heterogeneous nuclear ribonucleoprotein Q	SYNCRIP	-9023850	69606000	53583500	0	69606000	53583500	#DIV/0!	0.769812
Staphylococcal nuclease domain-containing protein 1	SND1	0	12430000	9573000	0	12430000	9573000	#DIV/0!	0.770153
Hsp90 co-chaperone Cdc37;Hsp90 co-chaperone Cdc37, N-terminally processed	CDC37	-965450	26730350	20589350	0	26730350	20589350	#DIV/0!	0.770261
26S proteasome non-ATPase regulatory subunit 11	PSMD11	0	15995400	12514350	0	15995400	12514350	#DIV/0!	0.782372
26S protease regulatory subunit 8;Spermatogenesis-associated protein 5	PSMC5;SPATA5	530800	12444500	9853400	530800	12444500	9853400	23.4448	0.791788
Non-POU domain-containing octamer-binding protein	NONO	13449000	116474000	92253500	13449000	116474000	92253500	8.66042	0.792052
Methionine--tRNA ligase, cytoplasmic	MARS	1171900	40872000	32421500	1171900	40872000	32421500	34.8767	0.793245
Eukaryotic translation initiation factor 3 subunit D	EIF3D	0	35093500	28258000	0	35093500	28258000	#DIV/0!	0.80522
Methionine aminopeptidase 1	METAP1	-5724000	28161000	22774500	0	28161000	22774500	#DIV/0!	0.808725
RNA-binding protein 14	RBM14	-1809550	27121950	22202450	0	27121950	22202450	#DIV/0!	0.818616
Annexin A11	ANXA11	-2672950	27339550	22449550	0	27339550	22449550	#DIV/0!	0.821138
Elongation factor 1-delta	EEF1D	5253000	227700000	186995000	5253000	227700000	186995000	43.3467	0.821234
Vacuolar protein sorting-associated protein 4B;Vacuolar protein sorting-associated protein 4A;Fidgetin-like protein 1	VPS4B;VPS4A;FIGNL1	597300	16882500	14006000	597300	16882500	14006000	28.2647	0.829616
Cell division cycle 5-like protein	CDC5L	-591850	15217850	12733600	0	15217850	12733600	#DIV/0!	0.836754
26S proteasome non-ATPase regulatory subunit 5	PSMD5	3068350	77173000	64975000	3068350	77173000	64975000	25.1513	0.84194
Sorcin	SRI	0	13461500	11404500	0	13461500	11404500	#DIV/0!	0.847194
Serine/arginine-rich splicing factor 6	SRSF6	3757600	42177600	35875100	3757600	42177600	35875100	11.2246	0.850572
Alpha-globin transcription factor CP2	TFCP2	732282900	24139202900	20613202900	732282900	24139202900	20613202900	32.9643	0.853931
Calcium/calmodulin-dependent protein kinase type II subunit gamma;Calcium/calmodulin-dependent protein kinase type II subunit beta;Calcium/calmodulin-dependent protein kinase type II subunit alpha;Calcium/calmodulin-dependent protein kinase type II subunit delta	CAMK2G;CAMK2B;CAMK2A;CAMK2D	0	10920550	9336100	0	10920550	9336100	#DIV/0!	0.854911
Pre-mRNA-processing factor 40 homolog A	PRPF40A	1183350	14888800	12836650	1183350	14888800	12836650	12.5819	0.862168
Histone-binding protein RBBP7	RBBP7	0	31874000	27874000	0	31874000	27874000	#DIV/0!	0.874506
Catenin delta-1	CTNND1	899450	50070500	44809500	899450	50070500	44809500	55.6679	0.894928
60S ribosomal protein L6	RPL6	12303200	106412350	95397850	12303200	106412350	95397850	8.64916	0.896492
Kinesin-like protein KIFC1	KIFC1	0	12960100	11623000	0	12960100	11623000	#DIV/0!	0.896829
Eukaryotic translation initiation factor 2 subunit 2	EIF2S2	2253750	25273000	22754100	2253750	25273000	22754100	11.2138	0.900332
Leucine-rich repeat flightless-interacting protein 1	LRRFIP1	-512000	4412150	3985900	0	4412150	3985900	#DIV/0!	0.903392
Heterogeneous nuclear ribonucleoprotein F;Heterogeneous nuclear ribonucleoprotein F, N-terminally processed	HNRNPF	-6594150	58871000	53586000	0	58871000	53586000	#DIV/0!	0.910227
T-complex protein 1 subunit epsilon	CCT5	5235250	84684000	77165500	5235250	84684000	77165500	16.1757	0.911217
Splicing factor 3A subunit 1	SF3A1	0	21990900	20156000	0	21990900	20156000	#DIV/0!	0.916561
Nucleoredoxin	NXN	0	13361000	12280500	0	13361000	12280500	#DIV/0!	0.91913
Ras-related protein Rab-5C;Ras-related protein Rab-5B;Ras-related protein Rab-5A	RAB5C;RAB5B;RAB5A	0	9115150	8425500	0	9115150	8425500	#DIV/0!	0.92434
Heterogeneous nuclear ribonucleoprotein A0	HNRNPA0	0	13925850	13123950	0	13925850	13123950	#DIV/0!	0.942416
Spectrin beta chain, non-erythrocytic 1	SPTBN1	0	85515000	80681500	0	85515000	80681500	#DIV/0!	0.943478
Eukaryotic translation initiation factor 3 subunit B	EIF3B	1103150	14835000	14139000	1103150	14835000	14139000	13.4479	0.953084
Kinesin-1 heavy chain	KIF5B	-31381565	56121000	54401500	0	56121000	54401500	#DIV/0!	0.969361
Annexin;Annexin A4	ANXA4	359590	8401000	8233300	359590	8401000	8233300	23.3627	0.980038
General vesicular transport factor p115	USO1	0	5127000	5032000	0	5127000	5032000	#DIV/0!	0.981471
Mitochondrial import receptor subunit TOM34	TOMM34	789750	16793900	16535000	789750	16793900	16535000	21.2648	0.984584
Glutamine--fructose-6-phosphate aminotransferase [isomerizing] 1	GFPT1	-300050	30526950	30443950	0	30526950	30443950	#DIV/0!	0.997281
Ezrin	EZR	7782200	130416850	267201850	7782200	130416850	267201850	16.7584	2.04883
Poly(rC)-binding protein 1	PCBP1	6600000	43309000	88846000	6600000	43309000	88846000	6.56197	2.05144
Copine-3	CPNE3	2495600	18305100	39023600	2495600	18305100	39023600	7.33495	2.13184
Protein Red	IK	0	3917850	8390200	0	3917850	8390200	#DIV/0!	2.14153
Serine--tRNA ligase, cytoplasmic	SARS	0	13952550	30167550	0	13952550	30167550	#DIV/0!	2.16215
Ubiquitin-like modifier-activating enzyme 1	UBA1	0	22034700	48287500	0	22034700	48287500	#DIV/0!	2.19143
Plastin-3	PLS3	0	21866550	48129000	0	21866550	48129000	#DIV/0!	2.20103
Rab GDP dissociation inhibitor beta	GDI2	0	12497000	27573500	0	12497000	27573500	#DIV/0!	2.20641
Proteasome subunit alpha type-1;Proteasome subunit alpha type	PSMA1	-1204750	7315250	16178250	0	7315250	16178250	#DIV/0!	2.21158
Leukotriene A-4 hydrolase	LTA4H	0	5920500	13287500	0	5920500	13287500	#DIV/0!	2.24432
Dynamin-1-like protein	DNM1L	0	2538650	5725450	0	2538650	5725450	#DIV/0!	2.25531
ATP-dependent RNA helicase DDX3X;ATP-dependent RNA helicase DDX3Y	DDX3X;DDX3Y	-681850	19874050	47038050	0	19874050	47038050	#DIV/0!	2.36681
Triosephosphate isomerase	TPI1	0	14630600	34714000	0	14630600	34714000	#DIV/0!	2.3727
Actin-related protein 2	ACTR2	0	11840000	29045200	0	11840000	29045200	#DIV/0!	2.45314
AP-2 complex subunit beta	AP2B1	0	9546600	24820000	0	9546600	24820000	#DIV/0!	2.59988
Carbonyl reductase [NADPH] 1	CBR1	0	3834800	10061500	0	3834800	10061500	#DIV/0!	2.62374
Actin-related protein 2/3 complex subunit 2	ARPC2	861900	9384750	24755000	861900	9384750	24755000	10.8884	2.63779
Calcium homeostasis endoplasmic reticulum protein	CHERP	0	2018200	5357500	0	2018200	5357500	#DIV/0!	2.65459
Integrin-linked protein kinase	ILK	0	3504500	9357450	0	3504500	9357450	#DIV/0!	2.67012
Extended synaptotagmin-1	ESYT1	0	1890050	5118950	0	1890050	5118950	#DIV/0!	2.70837
Importin-5	IPO5	0	7722650	20925500	0	7722650	20925500	#DIV/0!	2.70963
Pre-mRNA-processing-splicing factor 8	PRPF8	0	10261500	28657000	0	10261500	28657000	#DIV/0!	2.79267
Leucine-rich repeat-containing protein 59	LRRC59	1902350	11395500	32660000	1902350	11395500	32660000	5.99022	2.86604
Ubiquitin carboxyl-terminal hydrolase;Ubiquitin carboxyl-terminal hydrolase 14	USP14	1513250	9924950	29586000	1513250	9924950	29586000	6.5587	2.98097
Translationally-controlled tumor protein;TPT1-like protein	TPT1	3891750	13374500	39930500	3891750	13374500	39930500	3.43663	2.98557
Transgelin-2	TAGLN2	3613300	17431000	53235000	3613300	17431000	53235000	4.82412	3.05404
Platelet-activating factor acetylhydrolase IB subunit beta	PAFAH1B2	1230200	5554500	17505800	1230200	5554500	17505800	4.51512	3.15164
Coatomer subunit delta	ARCN1	0	5709950	20187700	0	5709950	20187700	#DIV/0!	3.53553
Actin-related protein 2/3 complex subunit 4	ARPC4-TTLL3;ARPC4	1630400	12754550	45340650	1630400	12754550	45340650	7.82296	3.55486
KH domain-containing, RNA-binding, signal transduction-associated protein 1	KHDRBS1	-3500800	5628400	20175900	0	5628400	20175900	#DIV/0!	3.58466
Eukaryotic translation initiation factor 3 subunit G	EIF3G	0	4762600	17387150	0	4762600	17387150	#DIV/0!	3.65077
Proteasome activator complex subunit 3	PSME3	0	1558500	5690000	0	1558500	5690000	#DIV/0!	3.65095
Heterogeneous nuclear ribonucleoprotein D0	HNRNPD	-12803250	18149000	66274500	0	18149000	66274500	#DIV/0!	3.65169
Ras GTPase-activating-like protein IQGAP1	IQGAP1	0	20242850	74398500	0	20242850	74398500	#DIV/0!	3.6753
Phosphatidylethanolamine-binding protein 1;Hippocampal cholinergic neurostimulating peptide	PEBP1	1584800	11039300	40701500	1584800	11039300	40701500	6.96574	3.68696
Rho GDP-dissociation inhibitor 1	ARHGDIA	-2749000	12856350	49122800	0	12856350	49122800	#DIV/0!	3.8209
Eukaryotic translation initiation factor 3 subunit F	EIF3F	0	9061000	35358900	0	9061000	35358900	#DIV/0!	3.90232
AP-3 complex subunit beta-1	AP3B1	0	2014750	8339700	0	2014750	8339700	#DIV/0!	4.13932
Putative heat shock protein HSP 90-beta 2	HSP90AB2P	0	8849000	37425000	0	8849000	37425000	#DIV/0!	4.22929
Thyroid hormone receptor-associated protein 3	THRAP3	-5931250	8259430	38162175	0	8259430	38162175	#DIV/0!	4.62044
Basic leucine zipper and W2 domain-containing protein 1	BZW1	3047350	6907500	34722000	3047350	6907500	34722000	2.26672	5.02671
Zyxin	ZYX	0	352640	2662300	0	352640	2662300	#DIV/0!	7.54963
WD repeat-containing protein 43	WDR43	-1617600	1325800	10898800	0	1325800	10898800	#DIV/0!	8.22055
Tryptophan--tRNA ligase, cytoplasmic;T1-TrpRS;T2-TrpRS	WARS	0	2136350	17762050	0	2136350	17762050	#DIV/0!	8.3142
Cystatin-B	CSTB	0	9091000	100754000	0	9091000	100754000	#DIV/0!	11.0828
60S ribosomal protein L23	RPL23	6175500	8579000	129354500	6175500	8579000	129354500	1.3892	15.078
Glutathione reductase, mitochondrial	GSR	-647050	921050	15929350	0	921050	15929350	#DIV/0!	17.2948
Protein disulfide-isomerase	P4HB	-1828850	327800	17952000	0	327800	17952000	#DIV/0!	54.7651
